# Supplementary material for: Cryptic transmission and novel introduction of Dengue 1 and 2 genotypes in Colombia
Source: Virus Evol. 2024 Aug 31;10(1):veae068. doi: 10.1093/ve/veae068 (PMC11429525; doi:10.1093/ve/veae068)
Supplement: veae068_Supp [file veae068_supp.zip]

Archive with 5 entries (5 files):
- suppl_data/FigS1.pdf
- suppl_data/FigS2.pdf
- suppl_data/FigS3.pdf
- suppl_data/TableS1.xlsx
- suppl_data/TableS2.xlsx
