# Supplementary material for: Cryptic transmission and novel introduction of Dengue 1 and 2 genotypes in Colombia
Source: Virus Evol. 2024 Aug 31;10(1):veae068. doi: 10.1093/ve/veae068 (PMC11429525; doi:10.1093/ve/veae068)
Supplement: veae068_Supp [file veae068_supp.zip › suppl_data/TableS1.xlsx]

## Sheet: DENV1
Primer	Sequence	5' position (NC001477.1)	3' position (NC_001477.1)	Pool
DENV1_1_LEFT	AGTCTACGTGGACCGACAAGAA	7	29	1
DENV1_1_RIGHT	GGCATCAGCATAAGGAGCATGG	401	423	1
DENV1_2_LEFT	TGGCTAGATGGGGCTCATTCAA	290	312	2
DENV1_2_RIGHT	TCGCCAGTTTGGGAACATGTTC	668	690	2
DENV1_3_LEFT	GGATTTGGGAGAGTTATGTGAGGAC	552	577	1
DENV1_3_RIGHT	TCCTGACAGTCCTTCCACGAAG	963	985	1
DENV1_4_LEFT	GCACATGCCATAGGAACATCCA	856	878	2
DENV1_4_RIGHT	ACGTTCGTCGACACACAAAGTT	1198	1220	2
DENV1_5_LEFT	TGGACATTGAACTCTTGAAGACGG	1055	1079	1
DENV1_5_RIGHT	TGCAGTTGTCCCATGTTCTGTG	1398	1420	1
DENV1_6_LEFT	AGTGTGTGACAAAACTGGAAGGAA	1292	1316	2
DENV1_6_RIGHT	TCCTGCTTCTTTGCATGAGCTG	1658	1680	2
DENV1_7_LEFT	TGGCTAGTCCACAAACAATGGTTT	1549	1573	1
DENV1_7_RIGHT	CATGGTGCATCTGTTCCTTCGT	1910	1932	1
DENV1_8_LEFT	AGATGGACAAACTGACTCTAAAAGGG	1796	1822	2
DENV1_8_RIGHT	TCCAACAGACGTGAACACTCCT	2211	2233	2
DENV1_9_LEFT	AGCTGGTTCAAGAAAGGAAGCA	2101	2123	1
DENV1_9_RIGHT	TGCTCTGTCCAAGTGTGAACTT	2489	2511	1
DENV1_10_LEFT	TGCAGTTGGCCTAGTAACGCTA	2373	2395	2
DENV1_10_RIGHT	GTTCCATGGGTTGTGGCCTAAT	2728	2750	2
DENV1_11_LEFT	ACATCATGTGGAAGCAAATATCAAATGAA	2612	2641	1
DENV1_11_RIGHT	TATCCAGTACCCCATGTCAGCG	3004	3025	1
DENV1_12_LEFT	TGGATTTGGAATTTTCACGACAAACA	2892	2918	2
DENV1_12_RIGHT	CCGTGGTACCCTCACACAAATC	3250	3272	2
DENV1_13_LEFT	TGATAATTCCAAAGATCTATGGAGGACC	3140	3168	1
DENV1_13_RIGHT	GCAGTCCTAGTGAAAAGCTGTCC	3489	3512	1
DENV1_14_LEFT	AGGAGAAGATGGGTGCTGGTAC	3390	3412	2
DENV1_14_RIGHT	TCTCTGGATGTTAGTCTGCGGA	3752	3774	2
DENV1_15_LEFT	TATGCATCATGGTTGGAGCCAA	3641	3663	1
DENV1_15_RIGHT	TGGACAGGCATAAGGGGAAGAG	4003	4025	1
DENV1_16_LEFT	TGACTGACTTTCAATCACATCAGCT	3884	3909	2
DENV1_16_RIGHT	GCTTCTTCTTCCCAGGAGACCT	4301	4323	2
DENV1_17_LEFT	AAAATGATGTGCCGCTAGCTGG	4196	4218	1
DENV1_17_RIGHT	ACTTCTGGAGGGCTAGGTGTGT	4535	4557	1
DENV1_18_LEFT	CTCTGCTAGCAGTTTCAGGGGT	4433	4455	2
DENV1_18_RIGHT	TCTTCTCCCGTGTTCCAGGATC	4778	4800	2
DENV1_19_LEFT	ATGTCACCAGGGGAGCTGTACT	4672	4692	1
DENV1_19_RIGHT	GCCCTTCTTGTGATGCTTTAGCT	5019	5042	1
DENV1_20_LEFT	TAAACCCGGCACATCTGGATCT	4908	4930	2
DENV1_20_RIGHT	TGAAAGTGGCGTGACACATGAG	5296	5318	2
DENV1_21_LEFT	AAGGGTTGTCGCTTCCGAAATG	5193	5215	1
DENV1_21_RIGHT	ACCAAACTGTTTTGCCTGGGAA	5581	5603	1
DENV1_22_LEFT	GCGATCTTCATGACAGCCACTC	5452	5474	2
DENV1_22_RIGHT	ATGACACGCTCTGGACCATCTT	5825	5847	2
DENV1_23_LEFT	GGGACTACGTCGTCACAACAGA	5726	5748	1
DENV1_23_RIGHT	AACGTTTTCCTTGCTTCACCCC	6098	6120	1
DENV1_24_LEFT	GGACGGAAGCAAAAATGCTCCT	5984	6006	2
DENV1_24_RIGHT	TGAGACGCTTCTTCTTCCTGCT	6363	6385	2
DENV1_25_LEFT	TGGACGTGGAGATCTGGACAAA	6251	6273	1
DENV1_25_RIGHT	GGCTCTACACTGGCCATCCATA	6659	6681	1
DENV1_26_LEFT	GCTGTGTTAACTGGTGGAGTGAC	6559	6582	2
DENV1_26_RIGHT	TTGTTGTGGCCACTGCATAGAG	6946	6968	2
DENV1_27_LEFT	GGGACTGCTGGAAACCACAAAG	6834	6856	1
DENV1_27_RIGHT	CTTTTGCTTGCAGTCCAGGTCC	7192	7214	1
DENV1_28_LEFT	TAGGAGTTCCACTTCTCGCCTT	7094	7116	2
DENV1_28_RIGHT	TGTTTGCCATGGAAACCGCTAT	7477	7499	2
DENV1_29_LEFT	TCACAGATCCTCTTGATGCGGA	7363	7385	1
DENV1_29_RIGHT	TTCCTCTCCACAAACCACCTCA	7757	7779	1
DENV1_30_LEFT	GAATTCAACACCTATAAAAGGAGTGGGATT	7642	7672	2
DENV1_30_RIGHT	TTGGGTTTGGAGAGGACTCACC	8014	8036	2
DENV1_31_LEFT	ATCCCAATGGCGACCTATGGAT	7912	7934	1
DENV1_31_RIGHT	TGGTTTCCTGTGAGCCATTGTG	8298	8320	1
DENV1_32_LEFT	CTAGTGCGAAATCCACTTTCAAGAAA	8182	8208	2
DENV1_32_RIGHT	GGCTATTTGTGTGACCATGGGG	8575	8596	2
DENV1_33_LEFT	AAAACATGGGCCTATCATGGATCA	8470	8494	1
DENV1_33_RIGHT	CTCTGTGCACAAGGTCCCAGAA	8860	8882	1
DENV1_34_LEFT	AGAGAGGAGTTTACAAGAAAAGTTAGGT	8755	8783	2
DENV1_34_RIGHT	ATCCGGCTGTGTCATCTGCATA	9160	9182	2
DENV1_35_LEFT	GACCACTGGTTCAGCAGAGAGA	9052	9074	1
DENV1_35_RIGHT	GGGCTTCCATGTTGGTGAAAGT	9400	9422	1
DENV1_36_LEFT	GGTAAGGGTACAGAGACCAGCA	9300	9322	2
DENV1_36_RIGHT	TCCATCCTTTTGAGGGTTCCCA	9649	9671	2
DENV1_37_LEFT	GCAATCAGTGGAGATGACTGCG	9544	9564	1
DENV1_37_RIGHT	CCAATCAACTGGAACGGCTGAA	9909	9931	1
DENV1_38_LEFT	GCTGGATGGAGCCTGAGAGAAA	9799	9821	2
DENV1_38_RIGHT	CACTTGTATGTTGGTGGCCCAG	10143	10165	2
DENV1_39_LEFT	CATGGATGGAGGACAAAACCCA	10034	10056	1
DENV1_39_RIGHT	TCGGCCTGACTTCATTTTACGTC	10384	10407	1
DENV1_40_LEFT	TGAGTCAACACACTTACAAAATGAAGGA	10271	10298	2
DENV1_40_RIGHT	CTGGTCTCTCCCAGCGTCAATA	10634	10656	2

## Sheet: DENV2
Primer	Sequence	5' position (NC001474.2)	3' position (NC_001474.2)	Pool
DENV2_1_LEFT	TACGTGGACCGACAAAGACAGA	11	33	1
DENV2_1_RIGHT	AACGCCATCACTGTTGGAATCA	418	440	1
DENV2_2_LEFT	AAAAATCAAAGGCTATCAATGTCTTGAGA	313	342	2
DENV2_2_RIGHT	GGAACGAGTGCCACTGATCTTTT	705	728	2
DENV2_3_LEFT	CAGGCAGAATGAACCAGAAGACA	605	628	1
DENV2_3_RIGHT	TCAACCCAGCTTCCTCCTGAAA	979	1001	1
DENV2_4_LEFT	GGAACGACATATTTCCAAAGAGTCCT	870	896	2
DENV2_4_RIGHT	AATCCGCATCCATTTCCCCATC	1234	1254	2
DENV2_5_LEFT	GAGGCAAAGCTGACCAACACAA	1119	1141	1
DENV2_5_RIGHT	TCCATTTGCAGCAACACCATCT	1519	1541	1
DENV2_6_LEFT	ACGGCAAGGAAATTAAAGTAACACCA	1408	1434	2
DENV2_6_RIGHT	GTTTGTCCATTCTCAGCCTGCA	1788	1808	2
DENV2_7_LEFT	GGATGTTGTCGTTTTAGGATCCCA	1679	1703	1
DENV2_7_RIGHT	GATGTAGCTGTCCCCGAATGGA	2048	2070	1
DENV2_8_LEFT	TGCAAGATCCCTTTTGAAATAATGGATTT	1932	1961	2
DENV2_8_RIGHT	GTGAGGTGCTGCGTGAATTCAT	2337	2359	2
DENV2_9_LEFT	CATCCATAGGAAAGGCCCTCCA	2224	2246	1
DENV2_9_RIGHT	ACTGAGCGGATTCCACAAATGC	2578	2600	1
DENV2_10_LEFT	TGTGGCAGTGGGATTTTTATCACA	2463	2487	2
DENV2_10_RIGHT	CTGTTTCGGGGCCATCAATGAG	2820	2842	2
DENV2_11_LEFT	TCATGCAGGCAGGAAAACGATC	2707	2729	1
DENV2_11_RIGHT	AGAGTGTGTGACTTTGGCCAGT	3091	3113	1
DENV2_12_LEFT	AAAAGACAACAGAGCCGTCCAC	2984	3005	2
DENV2_12_RIGHT	GTGGTAATGTGCAAGATCGGCA	3357	3379	2
DENV2_13_LEFT	TTTCTGCGAAGGAACCACAGTG	3254	3276	1
DENV2_13_RIGHT	TGTCATCCGTCATAGTAGCGCC	3657	3679	1
DENV2_14_LEFT	CCCGAGTAGGAACGAAACATGC	3550	3572	2
DENV2_14_RIGHT	CTGCATTTGGGACGCACAAGAT	3930	3952	2
DENV2_15_LEFT	AGAGCACCATACCAGAGACTATACT	3814	3839	1
DENV2_15_RIGHT	TCACCATCCCGACTGCCATAAT	4152	4174	1
DENV2_16_LEFT	TGGATACCACTGGCATTGACGA	4047	4069	2
DENV2_16_RIGHT	TCCTGATACCACCAACAGTCCTG	4450	4473	2
DENV2_17_LEFT	ACAGGCAGAGATATCAGGAAGTAGTC	4320	4345	1
DENV2_17_RIGHT	GTCCGCCCATGATGGTTCAATT	4713	4734	1
DENV2_18_LEFT	AGAAAGGGATTCTAGGATACTCGCA	4600	4625	2
DENV2_18_RIGHT	TCAGTCTGGGCTATAGCACTCAC	5004	5027	2
DENV2_19_LEFT	GCCGTGTCTCTGGACTTTTCTC	4893	4915	1
DENV2_19_RIGHT	TTAGATCCACAATCTCCCGCCC	5277	5299	1
DENV2_20_LEFT	TAATCCTGGCCCCCACTAGAGT	5176	5198	2
DENV2_20_RIGHT	CATGTCCAGAGTTCCACGAACG	5544	5566	2
DENV2_21_LEFT	TAGAGATGGGTGAAGCAGCTGG	5431	5453	1
DENV2_21_RIGHT	TTTCATACAGCGTCTGGGGTCT	5789	5811	1
DENV2_22_LEFT	CTCAGCAGGAAGACTTTTGATTCTGA	5673	5699	2
DENV2_22_RIGHT	TGGTTCGAACATGCTGGGAATG	6032	6054	2
DENV2_23_LEFT	ACCAGTACATATACATGGGAGAACCT	5929	5955	1
DENV2_23_RIGHT	CCTTGAATTCTTTGAGCGCCAG	6333	6355	1
DENV2_24_LEFT	TGGTGCTTTGATGGAGTCAAGAA	6204	6227	2
DENV2_24_RIGHT	ACATTCCCAGGGTCATCTTCCC	6609	6631	2
DENV2_25_LEFT	TAGTGAACTGCCGGAGACTCTG	6510	6531	1
DENV2_25_RIGHT	TCCAGGATGTTGCTCTCAGGTT	6889	6911	1
DENV2_26_LEFT	TAGCCATCCTTACAGTGGTGGC	6790	6812	2
DENV2_26_RIGHT	CTTGGAGTCCTGGCCCTATGAT	7182	7204	2
DENV2_27_LEFT	ATGGACATCGGAGTTCCCCTTC	7083	7105	1
DENV2_27_RIGHT	CCTGGATTTCCTTCCCACAGTG	7432	7454	1
DENV2_28_LEFT	TGGGACAAGTAATGCTCTTAGTCCT	7327	7352	2
DENV2_28_RIGHT	CAGCGTGATGGTCTGTTTCTCC	7710	7732	2
DENV2_29_LEFT	TGGAGAGAAATGGAAAAACCGGT	7595	7616	1
DENV2_29_RIGHT	TTGGTGACGACTCCCCTATGTC	8004	8026	1
DENV2_30_LEFT	CAGGACACGAAGAACCCATTCC	7891	7913	2
DENV2_30_RIGHT	GTGGCCTTCTTGTGTCTCATTGT	8298	8321	2
DENV2_31_LEFT	ACTCTCACGAAATTCCACACACG	8195	8218	1
DENV2_31_RIGHT	TGTCACCATAGGGATGACGTCC	8564	8586	1
DENV2_32_LEFT	CCAAGACCACCCATACAAAACGT	8453	8476	2
DENV2_32_RIGHT	GTGCCGACTTCCACTTGTTCTC	8814	8836	2
DENV2_33_LEFT	TGGCTCTGGAAAGAACTAGGAAAGA	8706	8731	1
DENV2_33_RIGHT	CCTTCTCCTTCCACTCCACTCA	9079	9101	1
DENV2_34_LEFT	AGAAGAAGCTAGGGGAGTTCGG	8944	8966	2
DENV2_34_RIGHT	CACGCACCACCTTGTTTTGGTA	9285	9307	2
DENV2_35_LEFT	TGGGACACAAGAATCACACTGG	9180	9202	1
DENV2_35_RIGHT	GCGCTTGCAAACCTGTCATCTA	9577	9599	1
DENV2_36_LEFT	TCCAGCAACTGACAGTCACAGA	9463	9485	2
DENV2_36_RIGHT	AGGTCACGTCTGTGGAAGTACA	9862	9884	2
DENV2_37_LEFT	GATGAACTGATTGGTAGGGCCC	9762	9784	1
DENV2_37_RIGHT	CAATCAATGAGCCGCACCATTG	10101	10123	1
DENV2_38_LEFT	GACATGCTGACAGTCTGGAACA	9990	10012	2
DENV2_38_RIGHT	GGGGCTCACAGGTAGCATAGTT	10334	10356	2
DENV2_39_LEFT	AAGATTTAGAAGAGAAGAGGAAGAGGCA	10229	10257	1
DENV2_39_RIGHT	GCAGGATCTCTGGTCTTTCCCA	10631	10653	1
