# Supplementary material for: Cryptic transmission and novel introduction of Dengue 1 and 2 genotypes in Colombia
Source: Virus Evol. 2024 Aug 31;10(1):veae068. doi: 10.1093/ve/veae068 (PMC11429525; doi:10.1093/ve/veae068)
Supplement: veae068_Supp [file veae068_supp.zip › suppl_data/TableS2.xlsx]

## Sheet: DENV-1 Genotype V
Region	Country	Autor	Acces ID	Sample collection date
South America	Colombia	Laiton-Donato et al	OQ603259	2013-06-01
South America	Colombia	Laiton-Donato et al	OQ603260	2013-06-18
South America	Colombia	Laiton-Donato et al	OQ603261	2015-10-09
South America	Colombia	Laiton-Donato et al	OQ603262	2016-04-26
South America	Colombia	Laiton-Donato et al	OQ603263	2016-06-24
South America	Colombia	Laiton-Donato et al	OQ603264	2016-07-19
South America	Colombia	Laiton-Donato et al	OQ603265	2016-07-07
South America	Colombia	Laiton-Donato et al	OQ603266	2016-07-14
South America	Colombia	Laiton-Donato et al	OQ603267	2016-07-12
South America	Colombia	Laiton-Donato et al	OQ603268	2016-08-27
South Asia	India	Anoop et al (https://www.ncbi.nlm.nih.gov/pubmed/22729802)	JN903578	2007-07-26
North America	British Virgin Islands	Henn et al A	GQ868601	1985-12-31
South America	Brazil	Henn et al B	FJ850077	2003-01-01
South America	Brazil	Henn et al B	FJ850084	2005-01-01
South America	Brazil	Henn et al B	FJ850071	2000-12-31
South America	Brazil	Henn et al B	FJ850090	2007-01-01
South America	Brazil	Henn et al B	FJ850070	2000-01-01
South America	Brazil	Henn et al B	FJ850075	2002-01-01
South America	Brazil	Henn et al B	FJ850081	2004-01-01
South America	Brazil	Henn et al B	FJ850087	2006-01-10
South America	Brazil	Silva et al	JX669464	2010-01-01
South America	Brazil	Vedovello et al	KP188539	2010-10-13
South America	Brazil	Silva et al	JX669461	2010-12-31
South America	Brazil	Silva et al	JX669465	2010-01-01
South America	Argentina	Tittarelli et al (https://www.ncbi.nlm.nih.gov/pubmed/25343372)	KC692513	2010-04-26
South America	Brazil	Henn et al C	GU131863	2008-12-31
South America	Argentina	Tittarelli et al (https://www.ncbi.nlm.nih.gov/pubmed/25343372)	KC692511	2010-02-10
South America	Brazil	Ortiz-Baez et al	KY369949	2013-01-01
South America	Brazil	Sacchi et al A	ON426293	2020-02-09
South America	Brazil	Vedovello et al	KP188567	2013-02-26
South America	Brazil	Vedovello et al	KP188548	2013-01-14
South America	Brazil	Vedovello et al	KP188546	2013-02-04
South America	Brazil	Vedovello et al	KP188547	2013-01-05
South America	Brazil	Vedovello et al	KP188543	2012-02-13
South America	Brazil	Vedovello et al	KP188545	2013-10-25
South America	Brazil	Vedovello et al	KP188568	2014-02-10
South America	Brazil	Adelino et al	MT929550	2016-03-14
South America	Brazil	Adelino et al	MT929582	2016-01-29
South America	Brazil	Sacchi et al A	ON632041	2022-03-17
South America	Brazil	Sacchi et al A	ON632082	2022-03-11
South America	Brazil	Sacchi et al A	ON632099	2022-04-07
South America	Brazil	Sacchi et al A	ON632111	2022-04-06
South America	Brazil	Sacchi et al A	ON426331	2021-03-29
South America	Brazil	Nogueira et al	KF672759	2010-01-01
South America	Brazil	Vedovello et al	KP188544	2012-03-16
South America	Brazil	Vogels et al	OQ821328	2016-02-08
South America	Brazil	Adelino et al	MT929583	2016-02-13
South America	Brazil	Brito et al	MW208042	2018-10-01
South America	Brazil	Brito et al	MW208043	2018-11-11
South America	Brazil	Brito et al	MW208044	2018-11-18
South America	Brazil	Adelino et al	MT929551	2018-04-19
South America	Brazil	Adelino et al	MT929553	2018-04-12
South America	Brazil	Adelino et al	MT929555	2018-07-05
South America	Brazil	Adelino et al	MT929554	2018-03-22
North America	El Salvador	Henn et al D	JN819417	1993-12-31
North America	USA	Henn et al E	FJ410188	1996-07-19
North America	USA	Henn et al F	FJ478457	1996-01-01
North America	USA	Henn et al G	FJ547086	1995-01-01
North America	USA	Henn et al H	FJ562106	1986-12-31
North America	USA	Henn et al G	FJ547087	1992-01-01
North America	USA	Henn et al E	FJ410186	1992-12-31
North America	USA	Henn et al I	FJ205874	1995-12-31
North America	USA	Henn et al H	FJ562105	1993-09-01
North America	USA	Henn et al E	FJ410184	1993-04-28
North America	USA	Henn et al I	FJ205875	1995-12-31
North America	USA	Henn et al E	FJ410183	1993-12-31
North America	USA	Henn et al J	EU482567	1998-12-06
North America	Puerto Rico	Zody et al A	KF955438	1998-05-26
North America	USA	Henn et al E	FJ410185	1993-12-31
North America	Puerto Rico	Zody et al A	KF955439	1995-09-20
North America	USA	Henn et al E	FJ410181	1995-01-01
North America	USA	Henn et al E	FJ410175	1994-12-30
North America	USA	Henn et al E	FJ410180	1995-01-01
North America	USA	Henn et al E	FJ410189	1996-01-01
North America	USA	Henn et al E	FJ410174	1995-12-27
North America	USA	Henn et al E	FJ410182	1996-01-01
North America	USA	Henn et al E	FJ410179	1994-01-01
North America	USA	Henn et al K	FJ390379	1998-01-01
North America	USA	Henn et al K	FJ390374	1995-01-01
North America	USA	Henn et al E	FJ410187	1992-12-29
North America	USA	Henn et al I	FJ205873	1998-07-20
North America	USA	Henn et al K	FJ390380	1998-12-31
North America	USA	Henn et al E	FJ410173	1998-01-01
North America	Puerto Rico	Zody et al A	KF955437	1998-12-31
North America	USA	Henn et al J	EU482592	1998-01-01
North America	USA	Henn et al I	FJ205872	1998-11-07
North America	USA	Henn et al K	FJ390378	1998-01-01
South America	Peru	Katzelnick et al	MW946253	2000-01-01
South America	Brazil	Nogueira et al	KF672762	1989-12-31
South America	Brazil	Nogueira et al	KF672761	1988-07-25
South America	Brazil	Silva et al	JX669469	1997-01-01
South America	Brazil	Tamura et al (https://www.ncbi.nlm.nih.gov/pubmed/34931940)	OK605754	1997-12-31
South America	Brazil	Silva et al	JX669471	1999-01-01
South America	Brazil	Silva et al	JX669475	2002-01-01
South America	Brazil	Nogueira et al	KF672764	2001-12-31
South America	Brazil	Nogueira et al	KF672763	2000-01-01
South America	Brazil	Henn et al B	FJ850073	2001-12-31
South America	Brazil	Silva et al	JX669470	1998-01-01
South America	Brazil	Nagata et al	AB519681	2001-05-11
South America	Brazil	Silva et al	JX669467	1996-01-01
South America	Brazil	Silva et al	JX669468	1997-12-31
South America	Brazil	Silva et al	JX669472	2000-01-01
South America	Brazil	Silva et al	JX669473	2001-01-01
South America	Brazil	Silva et al	JX669474	2001-12-31
South America	Venezuela	Henn et al L	FJ639741	1998-01-01
South America	Venezuela	Henn et al M	GU056033	1998-12-31
South America	Venezuela	Henn et al C	GU131835	2004-01-01
South America	Venezuela	Henn et al C	GU131833	2000-12-31
South America	Venezuela	Henn et al C	GU131836	2004-01-01
South America	Venezuela	Katzelnick et al	MW946058	2000-12-31
South America	Venezuela	Henn et al L	FJ639735	1997-12-31
South America	Venezuela	Henn et al D	JN819415	2006-01-01
South America	Venezuela	Rodriguez-Roche et al (https://www.ncbi.nlm.nih.gov/pubmed/22197765)	HQ332182	2006-12-31
South America	Venezuela	Rodriguez-Roche et al (https://www.ncbi.nlm.nih.gov/pubmed/22197765)	HQ332183	2007-01-01
North America	Mexico	Zody et al B	KJ189348	2011-07-14
North America	Mexico	Zody et al B	KJ189349	2011-10-18
North America	USA	Santiago et al A	OQ445882	2022-08-15
North America	Mexico	Palermo et al	MZ343259	2015-11-01
North America	Mexico	Gonzalez-Duran et al (https://www.ncbi.nlm.nih.gov/pubmed/29426993)	KY347011	2014-12-31
North America	Mexico	Gonzalez-Duran et al (https://www.ncbi.nlm.nih.gov/pubmed/29426993)	KY347013	2014-09-26
North America	Nicaragua	Henn et al N	GQ199859	2008-01-01
North America	Nicaragua	Zody et al C	KF973460	2011-03-02
North America	Nicaragua	Zody et al C	KF973472	2012-04-29
North America	Nicaragua	Edgerton et al (https://www.ncbi.nlm.nih.gov/pubmed/33326875)	MZ008442	2013-10-14
North America	Nicaragua	Zody et al C	KF973455	2012-07-01
North America	Nicaragua	Zody et al C	KF973458	2012-02-20
North America	Nicaragua	Zody et al C	KF973454	2012-12-25
North America	Nicaragua	Zody et al C	KF973456	2012-06-14
North America	Nicaragua	Zody et al C	KF973474	2012-01-01
North America	Nicaragua	Edgerton et al (https://www.ncbi.nlm.nih.gov/pubmed/33326875)	MZ008448	2013-08-09
North America	Nicaragua	Edgerton et al (https://www.ncbi.nlm.nih.gov/pubmed/33326875)	MZ008439	2013-04-06
North America	Nicaragua	Edgerton et al (https://www.ncbi.nlm.nih.gov/pubmed/33326875)	MZ008443	2013-10-23
North America	Nicaragua	Henn et al O	JF937635	2009-12-31
North America	Nicaragua	Edgerton et al (https://www.ncbi.nlm.nih.gov/pubmed/33326875)	MZ008445	2013-01-01
North America	Nicaragua	Edgerton et al (https://www.ncbi.nlm.nih.gov/pubmed/33326875)	MZ008451	2013-01-01
North America	Nicaragua	Edgerton et al (https://www.ncbi.nlm.nih.gov/pubmed/33326875)	MZ008452	2014-12-31
North America	Nicaragua	Edgerton et al (https://www.ncbi.nlm.nih.gov/pubmed/33326875)	MZ008447	2013-01-01
North America	Nicaragua	Edgerton et al (https://www.ncbi.nlm.nih.gov/pubmed/33326875)	MZ008450	2013-12-31
North America	Nicaragua	Zody et al C	KF973463	2012-01-01
North America	Nicaragua	Zody et al C	KF973475	2012-01-01
North America	Nicaragua	Edgerton et al (https://www.ncbi.nlm.nih.gov/pubmed/33326875)	MZ008449	2013-03-13
North America	Nicaragua	Zody et al C	KF973473	2012-10-21
North America	Nicaragua	Zody et al C	KF973466	2012-06-10
North America	Nicaragua	Zody et al C	KF973467	2012-01-14
South America	Venezuela	Henn et al M	GU056032	1998-12-31
North America	Nicaragua	Henn et al N	GQ199867	2004-01-01
North America	Nicaragua	Henn et al P	EU596501	2004-12-31
North America	Nicaragua	Henn et al N	GQ199873	2004-05-27
North America	Nicaragua	Henn et al N	GQ199875	2004-03-21
North America	Nicaragua	Henn et al Q	FJ024483	2005-01-01
North America	Nicaragua	Henn et al N	GQ199872	2004-02-07
North America	Mexico	Henn et al A	GQ868536	2008-08-30
North America	Mexico	Henn et al A	GQ868498	2006-01-01
North America	Mexico	Zody et al B	KJ189321	2007-01-07
North America	Mexico	Zody et al B	KJ189313	2008-01-01
North America	Mexico	Zody et al B	KJ189337	2008-02-27
North America	Mexico	Henn et al A	GQ868503	2007-07-17
North America	Mexico	Henn et al A	GQ868539	2008-01-01
North America	Mexico	Henn et al C	GU131961	2007-03-02
North America	Mexico	Zody et al B	KJ189319	2007-01-01
North America	Mexico	Zody et al D	KF955428	2007-12-31
North America	Mexico	Henn et al C	GU131958	2006-12-17
North America	Mexico	Zody et al B	KJ189339	2008-01-01
North America	Mexico	Zody et al D	KF955432	2008-12-31
North America	Mexico	Henn et al C	GU131957	2006-02-01
North America	Mexico	Henn et al A	GQ868535	2008-12-12
North America	Mexico	Zody et al B	KJ189338	2008-06-28
North America	Mexico	Henn et al A	GQ868509	2007-01-01
North America	Mexico	Henn et al A	GQ868527	2007-01-01
North America	Mexico	Zody et al A	KF955443	2007-12-31
North America	Mexico	Zody et al B	KJ189343	2009-12-31
North America	Mexico	Zody et al B	KJ189332	2008-09-04
North America	Mexico	Zody et al B	KJ189333	2008-11-21
North America	Mexico	Zody et al D	KF955433	2008-12-31
North America	Mexico	Zody et al B	KJ189331	2008-08-18
North America	Mexico	Zody et al B	KJ189345	2009-03-14
North America	Nicaragua	Henn et al Q	FJ024482	2005-01-01
North America	USA	Vogels et al	OQ821372	2010-08-06
North America	USA	Vogels et al	OQ821371	2010-06-30
North America	USA	Vogels et al	OQ821370	2010-06-24
North America	USA	Shin et al (https://www.ncbi.nlm.nih.gov/pubmed/24098658)	JQ675358	2010-10-31
North America	USA	Vogels et al	OQ821376	2010-11-20
North America	USA	Vogels et al	OQ821373	2010-08-11
North America	USA	Vogels et al	OQ821375	2010-10-11
North America	USA	Vogels et al	OQ821374	2010-08-27
North America	Nicaragua	Henn et al D	JN819403	2006-10-24
North America	Nicaragua	Henn et al H	FJ562104	2006-10-07
North America	Costa Rica	Vogels et al	OQ821332	2016-03-15
North America	Saint Barthelemy	Metsky et al (https://www.ncbi.nlm.nih.gov/pubmed/28538734)	KY829115	2016-04-27
North America	Nicaragua	Henn et al G	FJ547088	2008-02-01
North America	Nicaragua	Henn et al N	GQ199858	2008-06-28
North America	Nicaragua	Henn et al N	GQ199857	2008-08-31
North America	Nicaragua	Zody et al C	KF973459	2011-08-07
North America	Nicaragua	Zody et al C	KF973462	2011-12-31
North America	Nicaragua	Zody et al C	KF973469	2012-04-08
North America	Nicaragua	Zody et al C	KF973461	2012-09-18
North America	Nicaragua	Zody et al C	KF973468	2012-07-19
North America	Nicaragua	Zody et al C	KF973465	2012-09-19
North America	Nicaragua	Zody et al C	KF973453	2011-01-01
North America	Nicaragua	Zody et al C	KF973457	2012-01-01
North America	Nicaragua	Zody et al C	KF973471	2012-12-31
North America	Nicaragua	Edgerton et al (https://www.ncbi.nlm.nih.gov/pubmed/33326875)	MZ008441	2013-01-01
North America	Nicaragua	Edgerton et al (https://www.ncbi.nlm.nih.gov/pubmed/33326875)	MZ008446	2013-01-01
North America	Nicaragua	Edgerton et al (https://www.ncbi.nlm.nih.gov/pubmed/33326875)	MZ008453	2013-12-31
North America	Nicaragua	Edgerton et al (https://www.ncbi.nlm.nih.gov/pubmed/33326875)	MZ008438	2013-01-06
North America	Nicaragua	Edgerton et al (https://www.ncbi.nlm.nih.gov/pubmed/33326875)	MZ008444	2013-07-02
North America	Nicaragua	Zody et al C	KF973464	2012-03-07
North America	Nicaragua	Zody et al C	KF973470	2012-03-07
North America	Nicaragua	Zody et al D	KF955403	2005-12-31
North America	Nicaragua	Henn et al J	EU482616	2005-12-31
North America	Nicaragua	Henn et al Q	FJ024484	2005-04-13
North America	Nicaragua	Henn et al Q	FJ024423	2005-01-01
North America	Nicaragua	Henn et al R	FJ873814	2005-12-31
North America	Mexico	Henn et al A	GQ868499	2006-01-01
North America	Mexico	Zody et al B	KJ189341	2009-01-17
North America	Mexico	Zody et al B	KJ189342	2009-07-04
North America	Nicaragua	Henn et al E	FJ410290	2005-12-31
North America	Nicaragua	Henn et al S	FJ898433	2007-04-27
North America	Mexico	Zody et al B	KJ189328	2007-12-31
North America	Nicaragua	Edgerton et al (https://www.ncbi.nlm.nih.gov/pubmed/33326875)	MZ008440	2013-12-31
North America	Honduras	Vogels et al	OQ821363	2019-08-23
South America	Brazil	Sacchi et al A	ON426292	2020-01-22
North America	Nicaragua	Henn et al O	JF937644	2009-02-25
North America	Nicaragua	Henn et al O	JF937645	2009-02-25
North America	Nicaragua	Henn et al T	JQ287666	2009-08-24
North America	Nicaragua	Henn et al U	FJ850114	2005-07-05
North America	Nicaragua	Henn et al G	FJ547089	2005-11-21
North America	Nicaragua	Henn et al J	EU482619	2005-01-25
North America	Nicaragua	Zody et al D	KF955409	2005-08-29
North America	Nicaragua	Henn et al S	FJ898437	2004-12-31
North America	Nicaragua	Henn et al Q	FJ024478	2005-01-01
North America	Nicaragua	Henn et al J	EU482617	2005-02-07
North America	Nicaragua	Henn et al V	FJ432721	2005-04-26
North America	Nicaragua	Henn et al P	EU596502	2005-04-26
North America	Nicaragua	Henn et al Q	FJ024479	2006-12-31
North America	Nicaragua	Henn et al J	EU482618	2005-01-01
North America	Nicaragua	Henn et al G	FJ547068	2006-01-01
North America	Nicaragua	Henn et al W	FJ810419	2006-11-10
North America	Nicaragua	Henn et al P	EU596504	2005-09-04
North America	Nicaragua	Henn et al Q	FJ024481	2005-01-27
North America	Nicaragua	Henn et al Q	FJ024480	2005-01-01
North America	Nicaragua	Henn et al X	FJ182002	2005-12-31
North America	Nicaragua	Henn et al P	EU596503	2005-03-06
North America	Nicaragua	Zody et al D	KF955404	2005-08-27
North America	Nicaragua	Henn et al V	FJ432720	2005-01-20
North America	Nicaragua	Henn et al J	EU482615	2005-01-20
North America	Nicaragua	Henn et al U	FJ850113	2005-06-18
North America	Nicaragua	Henn et al D	JN819402	2005-12-31
North America	Nicaragua	Henn et al Q	FJ024485	2005-04-13
North America	Mexico	Zody et al D	KF955416	2006-04-28
North America	Mexico	Zody et al D	KF955417	2006-04-27
North America	Mexico	Henn et al C	GU131983	2008-01-30
North America	Mexico	Zody et al B	KJ189324	2007-05-06
North America	Mexico	Henn et al C	GU131965	2007-03-15
North America	Mexico	Henn et al Y	HQ166037	2008-01-01
North America	Mexico	Zody et al B	KJ189312	2008-06-13
North America	Mexico	Henn et al Y	HQ166036	2007-01-20
North America	Mexico	Henn et al A	GQ868533	2008-01-01
North America	Mexico	Zody et al B	KJ189346	2009-12-31
North America	Mexico	Zody et al D	KF955426	2007-12-31
North America	Mexico	Zody et al D	KF955427	2007-10-09
North America	Mexico	Henn et al A	GQ868529	2008-01-01
North America	Mexico	Zody et al D	KF955415	2006-09-05
North America	Mexico	Zody et al B	KJ189326	2007-12-31
North America	Mexico	Henn et al A	GQ868502	2007-07-04
North America	Mexico	Henn et al C	GU131956	2006-01-26
North America	Mexico	Henn et al A	GQ868532	2008-04-15
North America	Mexico	Henn et al C	GU131979	2007-08-25
North America	Mexico	Henn et al A	GQ868507	2007-05-25
North America	Mexico	Henn et al C	GU131977	2007-07-24
North America	Mexico	Henn et al C	GU131981	2007-11-01
North America	Mexico	Henn et al A	GQ868528	2007-12-31
North America	Mexico	Henn et al A	GQ868519	2007-10-20
North America	Mexico	Henn et al C	GU131984	2008-01-30
North America	Mexico	Zody et al B	KJ189316	2009-01-01
North America	Mexico	Henn et al C	GU131969	2007-02-28
North America	Mexico	Henn et al A	GQ868522	2007-12-31
North America	Mexico	Henn et al A	GQ868538	2008-01-01
North America	Mexico	Zody et al B	KJ189314	2008-04-13
North America	Mexico	Zody et al B	KJ189307	2011-12-31
North America	Mexico	Zody et al B	KJ189369	2011-01-01
North America	Mexico	Zody et al B	KJ189347	2009-11-18
North America	Mexico	Henn et al A	GQ868530	2008-04-25
North America	Mexico	Henn et al A	GQ868537	2008-04-25
North America	Mexico	Zody et al B	KJ189306	2011-01-01
North America	Mexico	Gonzalez-Duran et al (https://www.ncbi.nlm.nih.gov/pubmed/29426993)	KY347007	2013-01-01
North America	Mexico	Zody et al B	KJ189368	2012-12-31
North America	Mexico	Gonzalez-Duran et al (https://www.ncbi.nlm.nih.gov/pubmed/29426993)	KY347009	2014-12-31
North America	Mexico	Henn et al C	GU131973	2007-12-31
North America	Mexico	Henn et al C	GU131962	2007-12-31
North America	Mexico	Zody et al B	KJ189322	2007-01-01
North America	Mexico	Zody et al D	KF955431	2007-09-07
North America	Mexico	Henn et al C	GU131967	2007-12-31
North America	Mexico	Henn et al A	GQ868506	2007-01-13
North America	Mexico	Henn et al A	GQ868534	2008-01-01
North America	Mexico	Zody et al B	KJ189334	2008-12-02
North America	Mexico	Zody et al B	KJ189335	2008-06-20
North America	Mexico	Henn et al A	GQ868504	2007-01-01
North America	Mexico	Zody et al B	KJ189344	2009-01-01
North America	Mexico	Henn et al A	GQ868525	2007-04-27
North America	Mexico	Zody et al B	KJ189336	2008-12-24
North America	Mexico	Zody et al B	KJ189340	2008-01-26
North America	Mexico	Henn et al A	GQ868521	2007-03-22
North America	Mexico	Zody et al B	KJ189315	2008-01-01
North America	Mexico	Henn et al C	GU131982	2008-03-08
North America	Mexico	Henn et al A	GQ868531	2008-05-20
North America	Mexico	Henn et al A	GQ868512	2007-07-17
North America	Mexico	Henn et al A	GQ868526	2007-07-17
South America	Venezuela	Henn et al L	FJ639743	1999-01-01
South America	Colombia	Henn et al A	GQ868559	1998-12-31
South America	Colombia	Henn et al A	GQ868560	1998-04-01
South America	Venezuela	Henn et al L	FJ639740	1998-12-31
South America	Venezuela	Henn et al U	FJ850104	2008-01-01
South America	Venezuela	Henn et al C	GU131837	2005-01-01
South America	Venezuela	Henn et al C	GU131834	2001-01-01
South America	Colombia	Henn et al C	GU131948	2001-12-31
South America	Colombia	Zody et al B	KJ189303	1998-12-30
South America	Colombia	Henn et al A	GQ868568	2007-01-01
South America	Colombia	Henn et al A	GQ868567	2007-01-01
South America	Colombia	Zody et al B	KJ189304	2005-12-31
South America	Colombia	Henn et al A	GQ868564	2006-01-01
South America	Colombia	Henn et al A	GQ868569	2007-05-20
South America	Colombia	Henn et al A	GQ868566	2007-01-01
South America	Colombia	Henn et al A	GQ868563	2006-07-15
South America	Colombia	Henn et al A	GQ868565	2006-12-31
South America	Colombia	Henn et al C	GU131949	2006-08-04
South America	Argentina	Tittarelli et al (https://www.ncbi.nlm.nih.gov/pubmed/25343372)	KC692517	2010-12-29
South America	Ecuador	Stewart-Ibarra et al	KY474305	2014-01-29
South America	Ecuador	Stewart-Ibarra et al	KY474306	2014-07-06
South America	Venezuela	Henn et al L	FJ639797	2004-11-19
South America	Venezuela	Zody et al D	KF955413	2006-01-01
South America	Venezuela	Henn et al L	FJ639808	2005-05-08
South America	Venezuela	Henn et al L	FJ639806	2007-01-01
South America	Venezuela	Henn et al Z	FJ744701	2004-12-31
South America	Venezuela	Henn et al L	FJ639794	2004-01-01
South America	Venezuela	Henn et al L	FJ639802	2004-03-26
South America	Venezuela	Henn et al L	FJ639820	2006-03-20
South America	Venezuela	Henn et al L	FJ639824	2006-01-01
South America	Venezuela	Henn et al L	FJ639796	2004-01-01
South America	Venezuela	Henn et al U	FJ850099	2007-01-01
South America	Venezuela	Zody et al D	KF955407	2005-12-31
South America	Venezuela	Henn et al L	FJ639813	2005-10-07
South America	Venezuela	Henn et al D	JN819411	2005-12-30
South America	Venezuela	Henn et al U	FJ850101	2007-03-10
South America	Venezuela	Henn et al R	FJ873809	2007-02-27
South America	Venezuela	Henn et al J	EU482609	2007-02-27
South America	Venezuela	Lizarazo et al	MH450306	2010-09-07
South America	Venezuela	Henn et al D	JN819412	2005-01-01
South America	Venezuela	Henn et al L	FJ639812	2005-12-31
South America	Venezuela	Henn et al D	JN819413	2006-11-15
South America	Venezuela	Henn et al L	FJ639823	2006-12-31
South America	Venezuela	Henn et al D	JN819414	2007-12-04
South America	Venezuela	Rodriguez-Roche et al (https://www.ncbi.nlm.nih.gov/pubmed/22197765)	HQ332179	2007-01-01
South America	Venezuela	Zody et al D	KF955408	2007-07-01
South America	Venezuela	Rodriguez-Roche et al (https://www.ncbi.nlm.nih.gov/pubmed/22197765)	HQ332177	2006-11-17
South America	Venezuela	Rodriguez-Roche et al (https://www.ncbi.nlm.nih.gov/pubmed/22197765)	HQ332178	2006-11-17
South America	Venezuela	Henn et al AA	FJ882579	2007-12-31
South America	Venezuela	Henn et al C	GU131842	2007-01-01
South America	Venezuela	Henn et al L	FJ639818	2006-01-01
South America	Colombia	Henn et al A	GQ868562	2005-12-31
South America	Venezuela	Henn et al U	FJ850100	2007-01-01
South America	Venezuela	Rodriguez-Roche et al (https://www.ncbi.nlm.nih.gov/pubmed/22197765)	HQ332180	2006-11-04
South America	Venezuela	Henn et al D	JN819405	2006-10-28
South America	Brazil	Henn et al B	FJ850093	2008-01-01
South America	Venezuela	Shihada et al A (https://www.ncbi.nlm.nih.gov/pubmed/28098525)	KU509254	2011-12-31
South America	Brazil	Adelino et al	MT929584	2016-02-20
South America	Brazil	Vogels et al	OQ821327	2015-05-19
South America	Brazil	Ribeiro et al A	MW377905	2015-05-29
South America	Brazil	Ribeiro et al A	MW377901	2015-02-23
South America	Brazil	Ribeiro et al A	MW377910	2014-10-01
South America	Brazil	Ribeiro et al A	MW377902	2014-07-07
South America	Brazil	Ribeiro et al A	MW377903	2014-09-14
South America	Brazil	Ribeiro et al A	MW377909	2015-02-27
South America	Brazil	Ribeiro et al A	MW377907	2015-02-23
South America	Brazil	Ribeiro et al A	MW377904	2015-06-19
South America	Brazil	Ribeiro et al A	MW377908	2015-02-25
South America	Brazil	Ribeiro et al A	MW377906	2015-07-10
South America	Brazil	Ribeiro et al A	MW377900	2014-10-24
South America	Brazil	Ribeiro et al A	MW377899	2014-12-10
South America	Brazil	Adelino et al	MT929569	2019-07-18
South America	Brazil	Adelino et al	MT929568	2019-06-22
South America	Brazil	Wallau et al	MT862860	2019-05-13
South America	Brazil	Adelino et al	MT929577	2017-03-21
South America	Brazil	Adelino et al	MT929528	2015-11-06
South America	Brazil	Adelino et al	MT929529	2015-08-05
South America	Brazil	Adelino et al	MT929533	2019-01-18
South America	Brazil	Adelino et al	MT929535	2019-01-17
South America	Brazil	Sacchi et al A	ON632090	2022-03-25
South America	Brazil	Adelino et al	MT929542	2019-04-25
South America	Brazil	Adelino et al	MT929532	2019-01-17
South America	Brazil	Adelino et al	MT929547	2019-03-27
South America	Brazil	Adelino et al	MT929540	2019-05-16
South America	Brazil	Adelino et al	MT929545	2019-05-07
South America	Brazil	Adelino et al	MT929548	2019-05-14
South America	Brazil	Adelino et al	MT929546	2019-05-16
South America	Brazil	Adelino et al	MT929544	2019-02-06
South America	Brazil	Adelino et al	MT929539	2019-01-15
South America	Brazil	Adelino et al	MT929534	2019-01-17
South America	Brazil	Adelino et al	MT929530	2019-01-16
South America	Brazil	Adelino et al	MT929536	2019-01-18
South America	Brazil	Adelino et al	MT929538	2019-01-21
South America	Brazil	Adelino et al	MT929541	2019-04-08
South America	Brazil	Adelino et al	MT929559	2019-04-09
South America	Bolivia	Vogels et al	OQ821325	2020-01-09
South America	Bolivia	Vogels et al	OQ821326	2020-03-15
South America	Peru	Espejo et al A	ON123583	2021-08-11
South America	Peru	Espejo et al A	ON123587	2021-05-10
South America	Peru	Espejo et al A	ON123596	2021-08-20
South America	Ecuador	Berry et al A	MN449014	2015-04-20
South America	Ecuador	Berry et al A	MN449015	2015-05-20
South America	Ecuador	Berry et al A	MN449016	2015-04-08
South America	Peru	Espejo et al A	ON123592	2021-08-20
South America	Peru	Espejo et al B	ON123575	2021-08-03
South America	Peru	Espejo et al B	ON123563	2021-02-09
South America	Peru	Espejo et al B	ON123573	2021-03-16
South America	Ecuador	Ortega-Lopez et al	MN556095	2017-04-01
North America	Mexico	Vogels et al	OQ821367	2022-12-07
South America	Ecuador	Berry et al A	MN449013	2014-04-16
South America	Ecuador	Stewart-Ibarra et al	KY474303	2014-04-17
South America	Ecuador	Stewart-Ibarra et al	KY474304	2014-04-17
South America	Ecuador	Wise et al	MF797878	2014-02-17
South America	Ecuador	Stewart-Ibarra et al	KY474307	2014-01-01
South America	Ecuador	Berry et al A	MN449011	2015-04-22
South America	Ecuador	Berry et al A	MN449012	2015-05-12
South America	Ecuador	Berry et al A	MN449007	2015-06-10
South America	Ecuador	Berry et al A	MN449008	2015-05-07
South America	Ecuador	Berry et al A	MN449009	2015-04-16
South America	Ecuador	Berry et al A	MN449010	2015-07-30
South America	Colombia	Henn et al A	GQ868570	2008-12-31
South America	Colombia	Cardona-Ospina et al	MZ773407	2019-09-01
South America	Venezuela	Lizarazo et al	MH450304	2010-08-30
South America	Venezuela	Lizarazo et al	MH450297	2015-09-25
South America	Venezuela	Lizarazo et al	MH450301	2015-10-06
North America	Mexico	Vazquez-Pichardo et al	MT899083	2019-09-29
North America	USA	Santiago et al B	MZ945530	2020-11-18
North America	Mexico	Vogels et al	OQ821366	2019-12-05
South America	Venezuela	Lizarazo et al	MH450312	2015-10-19
North America	Cuba	Vogels et al	OQ821343	2022-06-17
North America	Cuba	Vogels et al	OQ821346	2022-07-14
North America	Cuba	Vogels et al	OQ821347	2022-08-02
North America	Cuba	Vogels et al	OQ821350	2022-09-19
South America	Colombia	Vogels et al	OQ821331	2016-07-12
South America	Venezuela	Lizarazo et al	MH450303	2015-10-02
South America	Venezuela	Vogels et al	OQ821380	2019-10-23
North America	Cuba	Vogels et al	OQ821344	2022-06-23
North America	Cuba	Vogels et al	OQ821352	2022-12-07
South America	Brazil	Ribeiro et al B	OR167377	2023-03-07
South America	Brazil	Sacchi et al A	ON632069	2022-04-08
South America	Brazil	Mendonca et al	OR167155	2023-02-08
South America	Brazil	Mendonca et al	OR167284	2023-01-09
South America	Brazil	Sacchi et al A	ON426317	2021-05-08
South America	Brazil	Mendonca et al	OR167246	2023-05-02
South America	Brazil	Sacchi et al B	OQ786010	2023-01-09
South America	Brazil	Sacchi et al C	OR025643	2023-03-15
South America	Brazil	Mendonca et al	OR167142	2023-03-14
South America	Brazil	Mendonca et al	OR167175	2023-03-22
South America	Brazil	Mendonca et al	OR167279	2023-05-29
South America	Brazil	Ribeiro et al B	OR167372	2023-02-01
South America	Brazil	Ribeiro et al B	OR167375	2023-01-28
South America	Peru	Espejo et al A	ON123585	2021-05-07
South America	Peru	Espejo et al A	ON123595	2021-08-19
South America	Peru	Espejo et al B	ON123567	2021-02-15
South America	Peru	Espejo et al B	ON123579	2021-09-03
South America	Peru	Espejo et al B	ON123577	2021-08-23
South America	Peru	Espejo et al B	ON123568	2021-03-01
South America	Peru	Espejo et al A	ON123598	2021-08-27
South America	Peru	Espejo et al A	ON123604	2021-09-18
North America	Cuba	Vogels et al	OQ821333	2019-07-26
North America	Cuba	Vogels et al	OQ821339	2020-11-25
North America	Cuba	Vogels et al	OQ821349	2022-09-01
North America	Cuba	Vogels et al	OQ821342	2022-05-16
North America	Cuba	Vogels et al	OQ821348	2022-08-28
North America	USA	Santiago et al A	OQ445881	2022-07-19
North America	Cuba	Vogels et al	OQ821341	2022-04-24
North America	Cuba	Vogels et al	OQ821338	2020-01-10
North America	Cuba	Vogels et al	OQ821334	2019-08-18
North America	Cuba	Vogels et al	OQ821365	2020-12-18
North America	Cuba	Vogels et al	OQ821337	2019-10-04
North America	Cuba	Vogels et al	OQ821336	2019-10-02
North America	Cuba	Vogels et al	OQ821351	2022-12-03
South America	Colombia	Henn et al A	GQ868561	1999-01-01
South America	Colombia	Zody et al B	KJ189302	1998-02-03
South America	Venezuela	Henn et al L	FJ639821	2006-01-01
South America	Venezuela	Henn et al M	GU056030	1997-12-31
South America	Venezuela	Henn et al L	FJ639811	2005-01-01
South America	Venezuela	Zody et al D	KF955414	2006-01-01
South America	Venezuela	Henn et al L	FJ639819	2006-01-01
South America	Argentina	Tittarelli et al (https://www.ncbi.nlm.nih.gov/pubmed/25343372)	KC692516	2010-05-18
South America	Venezuela	Shihada et al A (https://www.ncbi.nlm.nih.gov/pubmed/28098525)	KU509251	2008-12-31
South America	Venezuela	Shihada et al A (https://www.ncbi.nlm.nih.gov/pubmed/28098525)	KU509252	2010-12-31
South America	Venezuela	Henn et al C	GU131839	2006-01-01
South America	Venezuela	Zody et al D	KF955411	2000-12-26
South America	Venezuela	Rodriguez-Roche et al (https://www.ncbi.nlm.nih.gov/pubmed/22197765)	HQ332181	2006-01-01
South America	Venezuela	Henn et al M	GU056029	1997-12-29
South America	Venezuela	Henn et al C	GU131832	2000-01-01
South America	Ecuador	Tamura et al (https://www.ncbi.nlm.nih.gov/pubmed/34931940)	OK605756	2007-01-01
North America	Haiti	Fontaine et al (https://www.ncbi.nlm.nih.gov/pubmed/30005085)	MG877553	2012-01-01
North America	USA	Henn et al J	EU482591	2006-02-01
North America	Puerto Rico	Katzelnick et al	MW945426	2006-02-02
North America	Jamaica	Shihada et al A (https://www.ncbi.nlm.nih.gov/pubmed/28098525)	KU509249	2012-12-31
North America	Haiti	Shihada et al A (https://www.ncbi.nlm.nih.gov/pubmed/28098525)	KU509264	2010-12-31
North America	Puerto Rico	Zody et al B	KJ189355	2012-01-01
North America	Puerto Rico	Zody et al B	KJ189357	2012-01-01
North America	Puerto Rico	Zody et al B	KJ189360	2010-12-31
North America	USA	Rios et al	OM202934	2013-01-01
North America	USA	Vogels et al	OQ821368	2013-08-05
North America	Puerto Rico	Zody et al B	KJ189356	2012-01-19
North America	Puerto Rico	Zody et al B	KJ189366	2010-12-31
North America	Haiti	Elbadry et al (https://www.ncbi.nlm.nih.gov/pubmed/28572304)	KT279761	2014-11-27
North America	Puerto Rico	Zody et al B	KJ189353	2012-01-01
North America	Puerto Rico	Zody et al B	KJ189354	2012-01-01
North America	Puerto Rico	Zody et al B	KJ189350	2012-01-01
North America	Puerto Rico	Zody et al B	KJ189364	2010-12-31
North America	Puerto Rico	Zody et al B	KJ189362	2010-12-31
North America	Puerto Rico	Zody et al B	KJ189358	2012-12-31
North America	Puerto Rico	Zody et al B	KJ189351	2012-11-29
North America	Puerto Rico	Zody et al B	KJ189359	2012-01-01
North America	Dominican Republic	Vogels et al	OQ821353	2010-07-28
North America	Jamaica	Vogels et al	OQ821364	2012-09-02
North America	Dominican Republic	Vogels et al	OQ821354	2013-09-21
North America	USA	Vogels et al	OQ821377	2013-08-29
North America	USA	Santiago et al C	OM833055	2020-02-18
North America	Haiti	Vogels et al	OQ821360	2018-07-05
North America	Haiti	Vogels et al	OQ821361	2019-08-12
North America	USA	Santiago et al C	OM833058	2020-06-27
North America	Haiti	Vogels et al	OQ821362	2019-08-14
North America	USA	Santiago et al C	OM833056	2020-06-23
North America	USA	Santiago et al C	OM833057	2020-07-29
North America	USA	Leparc-Goffart et al	OM909246	2020-01-31
North America	USA	Leparc-Goffart et al	OM909247	2020-01-31
North America	Dominican Republic	Vogels et al	OQ821357	2019-09-10
North America	Dominican Republic	Vogels et al	OQ821358	2019-10-08
North America	Cuba	Vogels et al	OQ821340	2021-11-16
North America	Cuba	Vogels et al	OQ821335	2019-08-28
North America	Cuba	Vogels et al	OQ821345	2022-07-02
North America	USA	Vogels et al	OQ821369	2022-12-15
North America	USA	Santiago et al A	OQ445884	2022-10-01
North America	Saint Martin	Nagy et al	OP895911	2021-01-23
North America	Saint Martin	Nagy et al	OP895912	2021-01-23
North America	Dominican Republic	Vogels et al	OQ821359	2019-10-17
North America	Dominican Republic	Vogels et al	OQ821355	2019-07-04
North America	Dominican Republic	Vogels et al	OQ821356	2019-08-12
South America	Venezuela	Henn et al D	JN819425	2004-01-01
South America	Venezuela	Henn et al L	FJ639814	2005-01-01
South America	Venezuela	Henn et al M	GU056031	1998-12-31
South America	Venezuela	Henn et al L	FJ639815	2006-01-01
South America	Venezuela	Henn et al N	GQ199877	2007-01-01
South America	Venezuela	Zody et al A	KF955441	2007-12-31
South America	Venezuela	Henn et al R	FJ873810	2007-01-06
South America	Venezuela	Henn et al C	GU131841	2007-03-14
South America	Venezuela	Henn et al J	EU482611	2007-01-01
South America	Venezuela	Henn et al C	GU131840	2007-05-28
South America	Venezuela	Henn et al J	EU482610	2007-01-17
South America	Venezuela	Henn et al U	FJ850102	2007-03-26
South America	Venezuela	Henn et al W	FJ810415	2005-01-01
South America	Venezuela	Henn et al D	JN819410	2005-01-01
South America	Venezuela	Henn et al C	GU131838	2006-01-01
South America	Venezuela	Henn et al U	FJ850103	2008-01-01
South America	Argentina	Tittarelli et al (https://www.ncbi.nlm.nih.gov/pubmed/25343372)	KC692503	2009-04-14
South America	Argentina	Tittarelli et al (https://www.ncbi.nlm.nih.gov/pubmed/25343372)	KC692501	2009-04-06
South America	Argentina	Tittarelli et al (https://www.ncbi.nlm.nih.gov/pubmed/25343372)	KC692512	2010-02-17
South America	Argentina	Tittarelli et al (https://www.ncbi.nlm.nih.gov/pubmed/25343372)	KC692515	2010-05-14
South America	Argentina	Tittarelli et al (https://www.ncbi.nlm.nih.gov/pubmed/25343372)	KC692497	2009-03-02
South America	Argentina	Tittarelli et al (https://www.ncbi.nlm.nih.gov/pubmed/25343372)	KC692498	2009-03-03
South America	Argentina	Tittarelli et al (https://www.ncbi.nlm.nih.gov/pubmed/25343372)	KC692505	2009-04-16
South America	Argentina	Tittarelli et al (https://www.ncbi.nlm.nih.gov/pubmed/25343372)	KC692499	2009-03-31
South America	Argentina	Tittarelli et al (https://www.ncbi.nlm.nih.gov/pubmed/25343372)	KC692506	2009-04-22
South America	Argentina	Tittarelli et al (https://www.ncbi.nlm.nih.gov/pubmed/25343372)	KC692500	2009-04-01
South America	Argentina	Tittarelli et al (https://www.ncbi.nlm.nih.gov/pubmed/25343372)	KC692502	2009-04-09
South America	Argentina	Tittarelli et al (https://www.ncbi.nlm.nih.gov/pubmed/25343372)	KC692509	2009-05-05
South America	Argentina	Tittarelli et al (https://www.ncbi.nlm.nih.gov/pubmed/25343372)	KC692510	2009-05-28
South America	Argentina	Tittarelli et al (https://www.ncbi.nlm.nih.gov/pubmed/25343372)	KC692514	2010-05-03
South America	Argentina	Tittarelli et al (https://www.ncbi.nlm.nih.gov/pubmed/25343372)	KC692504	2009-04-16
South America	Argentina	Tittarelli et al (https://www.ncbi.nlm.nih.gov/pubmed/25343372)	KC692507	2009-04-23
South America	Argentina	Tittarelli et al (https://www.ncbi.nlm.nih.gov/pubmed/25343372)	KC692496	2009-02-19
South America	Brazil	Silva et al	JX669466	2010-01-01
South America	Brazil	Silva et al	JX669462	2010-09-23
South America	Brazil	Silva et al	JX669463	2010-02-27
South America	Argentina	Tittarelli et al (https://www.ncbi.nlm.nih.gov/pubmed/25343372)	KC692495	2009-02-03
South America	Argentina	Tittarelli et al (https://www.ncbi.nlm.nih.gov/pubmed/25343372)	KC692508	2009-04-24
South America	Brazil	Vedovello et al	KP188541	2011-05-24
South America	Brazil	Vedovello et al	KP188542	2011-06-08
South America	Brazil	Vedovello et al	KP188540	2011-05-03
South America	Bolivia	Katzelnick et al	MW946053	2010-01-01
South America	Paraguay	Graf et al	MT040683	2018-05-31
South America	Paraguay	Graf et al	MT040685	2018-06-04
South America	Paraguay	Graf et al	MT040687	2018-06-08
South America	Paraguay	Graf et al	MT040684	2018-06-08
South America	Brazil	Adelino et al	MT929581	2016-01-19
South America	Brazil	Adelino et al	MT929549	2016-02-13
South America	Brazil	Adelino et al	MT929578	2017-05-09
South America	Brazil	Nogueira et al	KF672760	2011-01-01
South America	Brazil	Adelino et al	MT929579	2017-05-08
South America	Brazil	Adelino et al	MT929580	2017-05-08
South America	Brazil	Sacchi et al C	OR025622	2023-03-14
South America	Brazil	Sacchi et al A	ON426325	2020-02-25
South America	Brazil	Sacchi et al A	ON426328	2020-04-04
South America	Brazil	Sacchi et al A	ON426324	2020-01-20
South America	Brazil	Sacchi et al A	ON426323	2020-01-26
South America	Brazil	Adelino et al	MT929572	2019-05-29
South America	Brazil	Sacchi et al A	ON426326	2020-03-04
South America	Brazil	Adelino et al	MT929570	2019-07-24
South America	Brazil	Adelino et al	MT929564	2019-04-28
South America	Brazil	Adelino et al	MT929566	2019-05-28
South America	Brazil	Adelino et al	MT929571	2019-05-09
South America	Brazil	Wallau et al	MT862871	2018-05-26
South America	Brazil	Wallau et al	MT862882	2018-06-04
South America	Brazil	Wallau et al	MT862881	2018-05-26
South America	Brazil	Wallau et al	MT862880	2018-05-27
South America	Brazil	Sacchi et al C	OR025652	2023-03-21
South America	Brazil	Sacchi et al A	ON426286	2022-03-11
South America	Brazil	Sacchi et al A	ON632092	2022-03-26
South America	Brazil	Sacchi et al A	ON632103	2022-04-01
South America	Brazil	Sacchi et al A	ON426319	2021-05-10
South America	Brazil	Sacchi et al A	ON426311	2021-04-19
South America	Brazil	Sacchi et al A	ON426348	2021-03-22
South America	Brazil	Sacchi et al A	ON426354	2021-04-07
South America	Brazil	Sacchi et al A	ON426264	2021-06-01
South America	Brazil	Sacchi et al A	ON426298	2021-03-15
South America	Brazil	Sacchi et al A	ON426295	2021-02-18
South America	Brazil	Sacchi et al A	ON632074	2022-04-18
South America	Brazil	Sacchi et al A	ON632106	2022-04-04
South America	Brazil	Brito et al	MW208056	2019-06-05
South America	Brazil	Sacchi et al A	ON426285	2022-02-23
South America	Brazil	Sacchi et al A	ON426309	2021-04-16
South America	Brazil	Sacchi et al A	ON426327	2020-03-02
South America	Brazil	Wallau et al	MT862877	2018-06-16
South America	Brazil	Wallau et al	MT862868	2019-06-14
South America	Brazil	Wallau et al	MT862869	2019-06-18
South America	Brazil	Sacchi et al B	OQ786013	2023-01-19
South America	Brazil	Sacchi et al A	ON426330	2021-03-22
South America	Brazil	Sacchi et al A	ON632072	2022-04-12
South America	Brazil	Sacchi et al A	ON426301	2021-03-16
South America	Brazil	Sacchi et al A	ON426353	2021-04-20
South America	Brazil	Wallau et al	MT862894	2018-04-22
South America	Brazil	Wallau et al	MT862891	2018-04-21
South America	Brazil	Wallau et al	MT862892	2018-05-07
South America	Brazil	Wallau et al	MT862862	2018-04-21
South America	Brazil	Wallau et al	MT862890	2018-04-22
South America	Brazil	Wallau et al	MT862889	2018-04-21
South America	Brazil	Wallau et al	MT862893	2018-04-21
South America	Brazil	Wallau et al	MT862895	2018-04-20
South America	Brazil	Wallau et al	MT862854	2008-05-07
South America	Brazil	Wallau et al	MT862886	2018-05-04
South America	Brazil	Wallau et al	MT862884	2018-05-04
South America	Brazil	Wallau et al	MT862885	2018-05-09
South America	Brazil	Wallau et al	MT862876	2018-05-12
South America	Brazil	Wallau et al	MT862856	2018-06-10
South America	Brazil	Wallau et al	MT862873	2018-10-01
South America	Brazil	Wallau et al	MT862888	2018-06-03
South America	Brazil	Wallau et al	MT862865	2019-05-29
South America	Brazil	Wallau et al	MT862887	2018-11-28
South America	Brazil	Wallau et al	MT862857	2019-05-13
South America	Brazil	Wallau et al	MT862861	2019-05-13
South America	Brazil	Wallau et al	MT862863	2018-06-17
South America	Brazil	Wallau et al	MT862872	2018-06-20
South America	Brazil	Wallau et al	MT862879	2018-05-18
South America	Brazil	Wallau et al	MT862874	2018-06-07
South America	Brazil	Adelino et al	MT929556	2019-03-07
South America	Brazil	Adelino et al	MT929558	2019-04-02
South America	Brazil	Adelino et al	MT929557	2019-04-03
South America	Brazil	Sacchi et al A	ON632050	2022-03-26
South America	Brazil	Sacchi et al A	ON426302	2021-03-24
South America	Brazil	Sacchi et al A	ON426307	2021-03-15
South America	Brazil	Sacchi et al A	ON426263	2021-06-01
South America	Brazil	Sacchi et al A	ON426336	2021-04-16
South America	Brazil	Sacchi et al A	ON426349	2021-03-16
South America	Brazil	Sacchi et al A	ON632095	2022-03-30
South America	Brazil	Sacchi et al A	ON632091	2022-03-30
South America	Brazil	Sacchi et al A	ON426277	2022-02-22
South America	Brazil	Sacchi et al A	ON426279	2022-02-21
South America	Brazil	Mendonca et al	OR167257	2023-04-15
South America	Brazil	Sacchi et al A	ON426267	2021-05-26
South America	Brazil	Sacchi et al A	ON426304	2021-04-04
South America	Brazil	Sacchi et al A	ON426338	2021-06-18
South America	Brazil	Sacchi et al C	OR025637	2023-03-05
South America	Brazil	Sacchi et al C	OR025651	2023-03-24
South America	Brazil	Sacchi et al B	OQ786012	2023-01-19
South America	Brazil	Sacchi et al B	OQ786020	2023-02-01
South America	Brazil	Sacchi et al B	OQ786021	2023-02-01
South America	Brazil	Sacchi et al B	OQ786032	2023-02-01
South America	Brazil	Sacchi et al C	OR025640	2023-03-17
South America	Brazil	Mendonca et al	OR167227	2023-04-06
South America	Brazil	Mendonca et al	OR167230	2023-05-08
South America	Brazil	Sacchi et al A	ON632077	2022-04-19
South America	Brazil	Sacchi et al A	ON632117	2022-04-18
South America	Brazil	Sacchi et al A	ON426270	2022-01-31
South America	Brazil	Sacchi et al A	ON426341	2022-02-15
South America	Brazil	Sacchi et al A	ON632121	2022-03-17
South America	Brazil	Sacchi et al C	OR025639	2023-03-19
South America	Brazil	Sacchi et al B	OQ786038	2023-01-25
South America	Brazil	Sacchi et al B	OQ786041	2023-02-07
South America	Brazil	Sacchi et al C	OR025658	2023-02-05
South America	Brazil	Sacchi et al B	OQ786014	2023-01-16
North America	USA	Santiago et al A	OQ445880	2022-05-18
South America	Brazil	Sacchi et al C	OR025654	2023-03-27
South America	Brazil	Mendonca et al	OR167266	2023-04-04
South America	Brazil	Ribeiro et al B	OR167363	2023-02-24
South America	Brazil	Mendonca et al	OR167242	2023-04-24
South America	Brazil	Sacchi et al C	OR025633	2023-03-06
South America	Brazil	Sacchi et al A	ON632061	2022-04-06
South America	Brazil	Sacchi et al A	ON632078	2022-04-18
South America	Brazil	Sacchi et al A	ON632056	2022-03-26
South America	Brazil	Sacchi et al A	ON632068	2022-04-13
South America	Brazil	Sacchi et al A	ON632108	2022-04-19
South America	Brazil	Sacchi et al A	ON632124	2022-04-12
South America	Brazil	Sacchi et al A	ON632101	2022-04-04
South America	Brazil	Sacchi et al B	OQ786011	2023-01-10
South America	Brazil	Sacchi et al A	ON632084	2022-03-14
South America	Brazil	Sacchi et al A	ON632094	2022-04-04
South America	Brazil	Sacchi et al A	ON426290	2022-03-16
South America	Brazil	Sacchi et al A	ON632044	2022-03-29
South America	Brazil	Sacchi et al A	ON632093	2022-04-03
South America	Brazil	Sacchi et al A	ON632052	2022-04-04
South America	Brazil	Mendonca et al	OR167263	2023-05-24

## Sheet: DENV-2 Genotype AA
Region	Country	Autor	Acces ID	Sample collection date
South America	Colombia	Rivero et al	OQ813507	2021-11-20
North America	Nicaragua	Thongrsipong et al	OQ782206	2018-09-07
North America	Nicaragua	Thongrsipong et al	OQ782216	2018-09-10
North America	Nicaragua	Thongrsipong et al	OQ782203	2018-10-25
North America	Nicaragua	Thongrsipong et al	OQ782212	2018-11-06
North America	Nicaragua	Thongrsipong et al	OQ782202	2018-11-08
North America	Nicaragua	Thongrsipong et al	OQ782214	2018-11-22
North America	Nicaragua	Thongrsipong et al	OQ782229	2018-11-24
North America	Nicaragua	Thongrsipong et al	OQ782227	2018-12-03
North America	Nicaragua	Thongrsipong et al	OQ782207	2018-12-04
North America	Nicaragua	Thongrsipong et al	OQ782204	2019-07-04
North America	Nicaragua	Thongrsipong et al	OQ782199	2019-07-25
North America	Nicaragua	Thongrsipong et al	OQ782226	2019-07-25
North America	Nicaragua	Thongrsipong et al	OQ782205	2019-07-29
North America	Nicaragua	Thongrsipong et al	OQ782198	2019-07-06
North America	Nicaragua	Thongrsipong et al	OQ782213	2019-08-05
North America	Nicaragua	Thongrsipong et al	OQ782201	2019-07-31
North America	Nicaragua	Thongrsipong et al	OQ782217	2018-12-04
North America	Nicaragua	Thongrsipong et al	OQ782215	2019-07-22
South America	Colombia	Laiton-Donato et al	OQ603269	2013-02-23
South America	Colombia	Laiton-Donato et al	OQ603270	2013-03-24
South America	Colombia	Laiton-Donato et al	OQ603271	2013-04-20
South America	Colombia	Laiton-Donato et al	OQ603272	2013-07-09
South America	Colombia	Laiton-Donato et al	OQ603273	2013-08-06
South America	Colombia	Laiton-Donato et al	OQ603274	2013-08-07
South America	Colombia	Laiton-Donato et al	OQ603276	2013-10-26
South America	Colombia	Laiton-Donato et al	OQ603277	2013-01-01
South America	Colombia	Laiton-Donato et al	OQ603278	2014-01-14
South America	Colombia	Laiton-Donato et al	OQ603279	2014-09-18
South America	Colombia	Laiton-Donato et al	OQ603280	2015-08-20
South America	Colombia	Laiton-Donato et al	OQ603281	2015-12-31
South America	Colombia	Laiton-Donato et al	OQ603282	2015-08-25
South America	Colombia	Laiton-Donato et al	OQ603283	2015-09-05
South America	Colombia	Laiton-Donato et al	OQ603284	2015-12-31
South America	Colombia	Laiton-Donato et al	OQ603285	2015-12-31
South America	Colombia	Laiton-Donato et al	OQ603286	2015-01-01
South America	Colombia	Laiton-Donato et al	OQ603287	2015-08-27
South America	Colombia	Laiton-Donato et al	OQ603288	2015-11-01
South America	Colombia	Laiton-Donato et al	OQ603289	2016-01-04
South America	Colombia	Laiton-Donato et al	OQ603290	2016-01-28
South America	Colombia	Laiton-Donato et al	OQ603291	2016-01-16
South America	Colombia	Laiton-Donato et al	OQ603292	2016-10-31
South America	Colombia	Laiton-Donato et al	OQ603293	2016-05-15
South America	Colombia	Laiton-Donato et al	OQ603294	2016-05-29
South America	Colombia	Laiton-Donato et al	OQ603295	2016-08-16
South America	Colombia	Laiton-Donato et al	OQ603296	2016-07-14
South America	Colombia	Laiton-Donato et al	OQ603297	2016-07-22
South America	Colombia	Laiton-Donato et al	OQ603298	2016-07-22
South America	Colombia	Laiton-Donato et al	OQ603299	2016-07-22
South America	Colombia	Laiton-Donato et al	OQ603300	2016-08-18
South America	Colombia	Laiton-Donato et al	OQ603301	2016-08-23
South America	Colombia	Laiton-Donato et al	OQ603302	2016-08-18
Africa	Cameroon	Selhorst et al	MZ130523	2014-10-20
Southeast Asia	Thailand	Zhang et al C (https://www.ncbi.nlm.nih.gov/pubmed/16528037)	DQ181801	1990-12-31
Southeast Asia	Thailand	Katzelnick et al	MW946461	1988-01-01
Southeast Asia	Cambodia	Henn et al O	FJ639697	2001-01-01
Southeast Asia	Vietnam	Carney et al	JX649147	1995-02-24
Southeast Asia	Vietnam	Carney et al	JX649148	1995-11-21
Southeast Asia	Cambodia	Henn et al O	FJ639698	2002-01-01
Southeast Asia	Cambodia	Henn et al O	FJ639700	2002-08-24
Southeast Asia	Cambodia	Henn et al O	FJ639701	2002-12-31
Asia	Taiwan	Yang et al C	KY670633	1995-09-01
Southeast Asia	Vietnam	Hang et al	FM210204	2003-03-24
Southeast Asia	Vietnam	Hang et al	FM210227	2002-12-31
Southeast Asia	Vietnam	Hang et al	FM210218	2002-02-28
Southeast Asia	Vietnam	Hang et al	FM210220	2003-12-31
Southeast Asia	Vietnam	Henn et al P	EU482664	2006-01-01
Southeast Asia	Vietnam	Hang et al	FM210202	2004-12-31
Southeast Asia	Vietnam	Hang et al	FM210225	2001-01-01
Southeast Asia	Vietnam	Henn et al P	EU482449	2006-07-13
Southeast Asia	Vietnam	Henn et al P	EU482666	2006-04-30
Southeast Asia	Vietnam	Hang et al	FM210221	2003-12-31
Southeast Asia	Vietnam	Hang et al	FM210241	2004-12-31
Southeast Asia	Vietnam	Hang et al	FM210222	2004-01-01
Southeast Asia	Vietnam	Hang et al	FM210234	2004-01-01
Southeast Asia	Vietnam	Kinoshita et al (https://www.ncbi.nlm.nih.gov/pubmed/19762982)	AB479041	2002-01-01
Southeast Asia	Vietnam	Kinoshita et al (https://www.ncbi.nlm.nih.gov/pubmed/19762982)	AB479042	2002-04-19
Southeast Asia	Vietnam	Henn et al P	EU482778	2003-01-01
Southeast Asia	Vietnam	Hang et al	FM210217	1999-12-31
Southeast Asia	Vietnam	Hang et al	FM210244	2004-01-01
Southeast Asia	Vietnam	Hang et al	FM210228	2003-01-01
Southeast Asia	Vietnam	Hang et al	FM210226	2002-01-01
Southeast Asia	Vietnam	Hang et al	FM210203	2003-01-01
Southeast Asia	Vietnam	Henn et al P	EU482783	2003-12-31
Southeast Asia	Vietnam	Hang et al	FM210235	2005-12-31
Southeast Asia	Vietnam	Hang et al	FM210210	2003-11-16
Southeast Asia	Vietnam	Henn et al P	EU482780	2003-01-01
Southeast Asia	Vietnam	Hang et al	FM210232	2004-01-01
Southeast Asia	Vietnam	Hang et al	FM210239	2004-01-01
Southeast Asia	Vietnam	Hang et al	FM210219	2003-12-31
Southeast Asia	Vietnam	Henn et al P	EU482787	2003-07-28
Southeast Asia	Vietnam	Hang et al	FM210236	2004-12-31
Southeast Asia	Vietnam	Henn et al Y	JN819418	1988-12-31
North America	Jamaica	Stica et al	OK469346	1981-07-28
North America	Virgin Islands	Henn et al A	GQ868603	1987-01-01
North America	USA	Henn et al U	EU569704	1986-02-11
North America	USA	Henn et al P	EU482568	1986-12-31
North America	USA	Henn et al P	EU482576	1987-08-03
North America	USA	Henn et al P	EU482577	1987-08-03
North America	USA	Henn et al P	EU482575	1987-12-31
North America	USA	Henn et al P	EU482571	1987-01-01
North America	USA	Henn et al P	EU482573	1987-08-11
North America	USA	Henn et al P	EU482574	1987-03-25
North America	USA	Henn et al P	EU482569	1987-01-01
North America	USA	Henn et al P	EU482590	1990-12-31
North America	USA	Henn et al P	EU482744	1989-09-26
North America	USA	Henn et al P	EU482583	1989-06-25
North America	USA	Henn et al P	EU482584	1989-12-29
North America	USA	Henn et al P	EU482578	1988-10-08
North America	USA	Henn et al P	EU482562	1989-06-08
North America	USA	Henn et al P	EU482582	1989-04-04
North America	USA	Henn et al P	EU482581	1989-04-02
North America	USA	Henn et al P	EU482743	1989-01-24
North America	USA	Henn et al P	EU482586	1990-01-01
North America	USA	Henn et al P	EU482746	1989-04-20
North America	USA	Henn et al P	EU482745	1989-11-25
North America	USA	Henn et al R	EU660398	1989-06-08
North America	USA	Henn et al P	EU482587	1990-09-08
North America	USA	Henn et al P	EU482588	1990-08-07
North America	USA	Henn et al P	EU482589	1993-12-11
North America	Puerto Rico	Christenbury et al (https://www.ncbi.nlm.nih.gov/pubmed/20600330)	GQ398288	1994-01-01
North America	Puerto Rico	Christenbury et al (https://www.ncbi.nlm.nih.gov/pubmed/20600330)	GQ398291	1994-12-31
North America	USA	Henn et al P	EU482579	1988-10-29
North America	USA	Henn et al P	EU482747	1988-09-13
North America	USA	Henn et al P	EU482742	1988-12-20
North America	USA	Henn et al P	EU482585	1989-11-01
North America	USA	Henn et al P	EU482594	1992-01-01
North America	Puerto Rico	Zody et al B	KF955370	1993-01-06
North America	USA	Henn et al R	EU660399	1995-01-01
North America	Puerto Rico	Christenbury et al (https://www.ncbi.nlm.nih.gov/pubmed/20600330)	GQ398313	1994-12-31
North America	Puerto Rico	Christenbury et al (https://www.ncbi.nlm.nih.gov/pubmed/20600330)	GQ398311	1994-02-05
North America	Puerto Rico	Christenbury et al (https://www.ncbi.nlm.nih.gov/pubmed/20600330)	GQ398310	1994-12-31
North America	Puerto Rico	Christenbury et al (https://www.ncbi.nlm.nih.gov/pubmed/20600330)	GQ398305	1994-10-11
North America	Puerto Rico	Christenbury et al (https://www.ncbi.nlm.nih.gov/pubmed/20600330)	GQ398306	1994-04-26
North America	Puerto Rico	Christenbury et al (https://www.ncbi.nlm.nih.gov/pubmed/20600330)	GQ398307	1994-07-05
North America	USA	Henn et al U	EU569707	1995-02-24
North America	USA	Henn et al Z	EU529694	1994-01-01
North America	Puerto Rico	Christenbury et al (https://www.ncbi.nlm.nih.gov/pubmed/20600330)	GQ398294	1994-04-06
North America	Puerto Rico	Christenbury et al (https://www.ncbi.nlm.nih.gov/pubmed/20600330)	GQ398295	1994-04-06
North America	Puerto Rico	Christenbury et al (https://www.ncbi.nlm.nih.gov/pubmed/20600330)	GQ398296	1994-12-31
North America	USA	Henn et al U	EU569705	1993-09-10
North America	Puerto Rico	Christenbury et al (https://www.ncbi.nlm.nih.gov/pubmed/20600330)	GQ398301	1995-01-01
North America	Puerto Rico	Christenbury et al (https://www.ncbi.nlm.nih.gov/pubmed/20600330)	GQ398302	1994-12-31
North America	Puerto Rico	Christenbury et al (https://www.ncbi.nlm.nih.gov/pubmed/20600330)	GQ398303	1994-08-31
North America	USA	Henn et al P	EU482736	1994-01-31
North America	USA	Henn et al P	EU482737	1994-09-16
North America	Puerto Rico	Christenbury et al (https://www.ncbi.nlm.nih.gov/pubmed/20600330)	GQ398299	1994-11-30
North America	USA	Henn et al P	EU482741	1994-03-08
North America	Puerto Rico	Christenbury et al (https://www.ncbi.nlm.nih.gov/pubmed/20600330)	GQ398300	1994-08-30
North America	Puerto Rico	Christenbury et al (https://www.ncbi.nlm.nih.gov/pubmed/20600330)	GQ398298	1995-02-02
North America	USA	Henn et al P	EU482561	1996-03-24
North America	Puerto Rico	Zody et al B	KF955371	1994-12-31
South America	Venezuela	Henn et al A	GQ868540	1990-12-28
South America	Venezuela	Henn et al A	GQ868596	1991-11-04
South America	Venezuela	Henn et al A	GQ868598	1991-09-08
South America	Venezuela	Henn et al A	GQ868595	1991-07-28
South America	Venezuela	Henn et al A	GQ868597	1991-07-28
South America	Venezuela	Henn et al A	GQ868541	1991-08-07
South America	Colombia	Henn et al A	GQ868552	1998-12-31
South America	Colombia	Tamura et al (https://www.ncbi.nlm.nih.gov/pubmed/34931940)	OK605758	1998-01-01
North America	Nicaragua	Zody et al B	KF955350	1999-12-31
South America	Venezuela	Henn et al M	EU687220	1996-07-27
South America	Venezuela	Henn et al B	FJ898465	1998-01-01
North America	USA	Henn et al U	EU569708	1995-03-31
South America	Brazil	Faria et al (https://www.ncbi.nlm.nih.gov/pubmed/23516646)	HQ012534	1991-04-17
South America	Brazil	Faria et al (https://www.ncbi.nlm.nih.gov/pubmed/23516646)	HQ012533	1990-12-31
South America	Brazil	Faria et al (https://www.ncbi.nlm.nih.gov/pubmed/23516646)	HQ012538	1990-01-07
South America	Brazil	Torres et al A	MN589882	2000-05-03
South America	Brazil	Faria et al (https://www.ncbi.nlm.nih.gov/pubmed/23516646)	HQ012535	1994-01-01
South America	Brazil	Tamura et al (https://www.ncbi.nlm.nih.gov/pubmed/34931940)	OK605761	2000-01-01
South America	Brazil	Silva et al	JX669487	2000-01-01
South America	Brazil	Silva et al	JX669488	2002-01-01
South America	Brazil	Torres et al A	MN589880	1999-04-09
South America	Brazil	Torres et al A	MN589884	2001-05-30
South America	Brazil	Faria et al (https://www.ncbi.nlm.nih.gov/pubmed/23516646)	HQ012537	1999-01-01
South America	Brazil	Torres et al A	MN589883	2001-04-02
South America	Brazil	Silva et al	JX669480	1995-03-26
South America	Brazil	Silva et al	JX669481	1995-03-26
South America	Brazil	Silva et al	JX669482	1995-12-05
South America	Brazil	Silva et al	JX669483	1997-04-27
South America	Brazil	Silva et al	JX669486	1999-01-01
South America	Brazil	Henn et al AA	FJ850072	2000-07-14
South America	Peru	Williams et al (https://www.ncbi.nlm.nih.gov/pubmed/25002298)	KC294216	2002-02-06
South America	Peru	Williams et al (https://www.ncbi.nlm.nih.gov/pubmed/25002298)	KC294222	2002-03-22
South America	Brazil	Torres et al A	MN589881	1999-01-12
South America	Brazil	Silva et al	JX669484	1998-01-01
South America	Brazil	Faria et al (https://www.ncbi.nlm.nih.gov/pubmed/23516646)	HQ012536	1998-10-09
South America	Brazil	Torres et al A	MN589879	1999-04-09
South America	Brazil	Silva et al	JX669485	1998-10-27
South America	Peru	Williams et al (https://www.ncbi.nlm.nih.gov/pubmed/25002298)	KC294200	2007-03-28
South America	Peru	Williams et al (https://www.ncbi.nlm.nih.gov/pubmed/25002298)	KC294201	2009-02-13
North America	Virgin Islands	Henn et al B	FJ898450	1990-01-01
South America	Guyana	Katzelnick et al	MW946444	2000-12-31
North America	Puerto Rico	Christenbury et al (https://www.ncbi.nlm.nih.gov/pubmed/20600330)	GQ398282	1994-01-01
North America	Puerto Rico	Christenbury et al (https://www.ncbi.nlm.nih.gov/pubmed/20600330)	GQ398269	1994-12-31
North America	Puerto Rico	Christenbury et al (https://www.ncbi.nlm.nih.gov/pubmed/20600330)	GQ398271	1994-01-01
North America	Puerto Rico	Christenbury et al (https://www.ncbi.nlm.nih.gov/pubmed/20600330)	GQ398274	1994-08-11
North America	Puerto Rico	Christenbury et al (https://www.ncbi.nlm.nih.gov/pubmed/20600330)	GQ398272	1994-03-08
North America	Puerto Rico	Christenbury et al (https://www.ncbi.nlm.nih.gov/pubmed/20600330)	GQ398273	1994-05-05
North America	Puerto Rico	Christenbury et al (https://www.ncbi.nlm.nih.gov/pubmed/20600330)	GQ398279	1994-01-01
North America	Puerto Rico	Christenbury et al (https://www.ncbi.nlm.nih.gov/pubmed/20600330)	GQ398280	1994-01-01
North America	USA	Henn et al Z	EU529695	1994-11-30
North America	Puerto Rico	Christenbury et al (https://www.ncbi.nlm.nih.gov/pubmed/20600330)	GQ398278	1994-05-04
North America	Puerto Rico	Christenbury et al (https://www.ncbi.nlm.nih.gov/pubmed/20600330)	GQ398277	1994-04-21
North America	USA	Henn et al U	EU569714	1997-01-01
North America	USA	Henn et al AB	EU596485	1996-12-31
North America	USA	Henn et al U	EU569710	1996-12-31
North America	USA	Henn et al U	EU569716	1997-01-01
North America	USA	Henn et al AB	EU596486	1996-12-31
North America	USA	Henn et al P	EU482550	1998-04-16
North America	USA	Henn et al P	EU482554	1998-06-24
North America	USA	Henn et al U	EU569709	1996-05-17
North America	USA	Henn et al AC	EU677141	1996-12-31
North America	USA	Henn et al U	EU569713	1997-04-24
North America	USA	Henn et al U	EU569712	1998-06-18
North America	USA	Henn et al AC	EU677144	1999-07-29
North America	USA	Henn et al U	EU569706	1995-01-01
North America	Puerto Rico	Christenbury et al (https://www.ncbi.nlm.nih.gov/pubmed/20600330)	GQ398270	1994-12-31
North America	USA	Henn et al P	EU482739	1994-04-21
North America	USA	Henn et al Z	EU529700	1994-06-25
North America	USA	Henn et al P	EU482728	1998-05-19
North America	USA	Henn et al P	EU482733	1998-01-01
North America	USA	Henn et al P	EU482729	1999-03-22
North America	USA	Henn et al P	EU482727	1998-01-01
North America	USA	Henn et al P	EU482738	1998-06-17
North America	Puerto Rico	Zody et al B	KF955372	1997-12-31
North America	USA	Henn et al U	EU569718	1997-07-19
North America	USA	Henn et al U	EU569719	1997-12-31
North America	USA	Henn et al U	EU569703	1996-11-09
North America	USA	Henn et al U	EU569717	1997-01-01
North America	USA	Henn et al P	EU482547	1998-01-01
North America	USA	Henn et al U	EU569720	1997-12-28
North America	USA	Henn et al U	EU569711	1998-01-01
North America	USA	Henn et al P	EU482565	1998-12-31
North America	USA	Henn et al U	EU569715	1997-01-01
North America	USA	Henn et al R	EU660400	1998-01-08
North America	USA	Henn et al AB	EU596487	1998-12-31
North America	Puerto Rico	Zody et al B	KF955373	1997-07-12
North America	USA	Henn et al P	EU482732	1998-12-31
North America	USA	Henn et al AC	EU677143	1999-01-01
North America	USA	Henn et al P	EU482557	1999-02-03
North America	USA	Henn et al P	EU482730	1999-07-07
North America	USA	Henn et al M	EU687223	2000-11-18
North America	USA	Henn et al M	EU687222	2000-05-29
North America	USA	Henn et al M	EU687225	2000-05-29
North America	USA	Henn et al M	EU687224	2000-09-08
North America	USA	Henn et al M	EU687227	2001-10-27
North America	USA	Henn et al M	EU687232	2001-04-03
North America	USA	Henn et al P	EU482722	2002-01-01
North America	USA	Henn et al M	EU687228	2001-02-24
North America	USA	Henn et al M	EU687229	2001-01-07
North America	USA	Henn et al M	EU687231	2001-09-20
North America	USA	Henn et al M	EU687230	2001-12-25
North America	USA	Henn et al P	EU482593	2001-06-23
North America	USA	Henn et al P	EU482723	2002-12-26
North America	USA	Henn et al M	EU687240	2003-12-31
North America	USA	Henn et al AC	EU677146	2004-04-30
North America	USA	Henn et al AC	EU677147	2004-01-02
North America	USA	Henn et al M	EU687236	2003-04-27
North America	USA	Henn et al AD	EU687199	2003-01-01
North America	USA	Henn et al M	EU687237	2003-01-01
North America	USA	Henn et al M	EU687238	2003-03-09
North America	USA	Henn et al M	EU687241	2003-12-31
North America	USA	Henn et al M	EU687245	2005-01-01
North America	USA	Henn et al M	EU687242	2004-09-15
North America	USA	Henn et al M	EU687243	2004-05-02
North America	USA	Henn et al M	EU687244	2004-02-19
North America	USA	Henn et al M	EU687235	2003-08-26
North America	USA	Henn et al P	EU482724	2005-01-01
North America	USA	Henn et al P	EU482552	2006-12-31
North America	USA	Henn et al M	EU687214	2004-07-15
North America	USA	Henn et al P	EU482556	2005-12-31
North America	USA	Henn et al P	EU482553	2006-01-01
North America	USA	Henn et al M	EU687215	2004-12-31
North America	USA	Henn et al I	EU726770	2005-01-16
North America	USA	Henn et al AB	EU596488	2007-01-01
North America	USA	Henn et al P	EU482548	2006-12-31
North America	USA	Vogels et al A	OQ821494	2010-07-30
North America	USA	Henn et al P	EU482549	2006-11-13
North America	USA	Henn et al P	EU482719	2006-11-13
North America	USA	Henn et al M	EU687213	2004-02-14
North America	USA	Henn et al Z	EU529693	2004-01-01
North America	USA	Henn et al P	EU482721	2006-12-31
North America	USA	Henn et al P	EU482720	2006-01-01
North America	USA	Henn et al P	EU482551	2006-12-31
North America	Puerto Rico	Zody et al B	KF955359	2006-01-03
North America	USA	Henn et al P	EU482570	1987-01-01
North America	Puerto Rico	Zody et al B	KF955363	1986-10-22
North America	USA	Henn et al P	EU482572	1987-12-31
North America	Puerto Rico	Christenbury et al (https://www.ncbi.nlm.nih.gov/pubmed/20600330)	GQ398284	1994-01-01
North America	USA	Henn et al P	EU482580	1989-05-24
North America	USA	Henn et al Z	EU529701	1991-05-28
North America	USA	Henn et al P	EU482545	1998-09-15
North America	USA	Henn et al P	EU482734	1998-06-21
North America	USA	Henn et al P	EU482735	1998-04-21
South America	French Guiana	Dussart et al	EU920829	1997-06-01
South America	French Guiana	Dussart et al	EU920830	1998-02-01
South America	French Guiana	Dussart et al	EU920831	1998-08-01
South America	French Guiana	Dussart et al	EU920835	2002-04-01
South America	French Guiana	Dussart et al	EU920834	2001-12-01
South America	Brazil	Henn et al Y	JN819419	2000-12-31
South America	Brazil	Pereira et al	JX073928	2001-05-07
South America	Brazil	Henn et al AA	FJ850082	2004-03-05
South America	Brazil	Henn et al AA	FJ850085	2005-12-31
South America	French Guiana	Dussart et al	EU920840	2005-10-01
South America	Brazil	Henn et al AA	FJ850076	2002-12-31
South America	Brazil	Henn et al A	GQ868640	2003-01-04
South America	Brazil	Henn et al AA	FJ850074	2001-11-11
South America	Brazil	Henn et al AA	FJ850078	2003-08-30
South America	Brazil	Henn et al AA	FJ850088	2006-12-31
North America	Saint Kitts	Henn et al B	FJ898460	2001-01-01
North America	USA	Henn et al AC	EU677145	1999-07-29
North America	USA	Henn et al M	EU687212	1998-01-01
South America	French Guiana	Dussart et al	EU920832	1999-05-01
South America	French Guiana	Dussart et al	EU920833	2000-01-31
North America	Cuba	Rodriguez-Roche et al A (https://www.ncbi.nlm.nih.gov/pubmed/15780865)	AY702034	1997-01-16
North America	Cuba	Rodriguez-Roche et al A (https://www.ncbi.nlm.nih.gov/pubmed/15780865)	AY702035	1997-05-23
North America	Cuba	Rodriguez-Roche et al A (https://www.ncbi.nlm.nih.gov/pubmed/15780865)	AY702039	1997-09-28
North America	Cuba	Rodriguez-Roche et al A (https://www.ncbi.nlm.nih.gov/pubmed/15780865)	AY702036	1997-12-03
North America	Cuba	Rodriguez-Roche et al A (https://www.ncbi.nlm.nih.gov/pubmed/15780865)	AY702038	1997-07-28
North America	Martinique	Dussart et al	EU920843	2005-11-01
North America	Guadeloupe	Dussart et al	EU920849	2006-09-30
North America	Dominican Republic	Vogels et al A	OQ821472	2014-01-12
North America	Haiti	Vogels et al A	OQ821475	2015-10-28
North America	Dominican Republic	Vogels et al B	OQ740553	2022-05-11
North America	Dominican Republic	Vogels et al B	OQ740549	2022-04-08
North America	Dominican Republic	Vogels et al B	OQ740546	2022-03-31
North America	Dominican Republic	Vogels et al B	OQ740557	2022-05-20
North America	Dominican Republic	Vogels et al B	OQ740554	2022-05-11
North America	USA	Santiago et al A	OQ445885	2022-07-19
North America	Dominican Republic	Vogels et al B	OQ740551	2022-04-08
North America	Dominican Republic	Vogels et al B	OQ740548	2022-04-04
North America	Dominican Republic	Vogels et al B	OQ740555	2022-05-11
North America	Dominican Republic	Vogels et al B	OQ740552	2022-04-13
North America	Dominican Republic	Vogels et al B	OQ740556	2022-05-20
North America	Dominican Republic	Vogels et al A	OQ821473	2022-09-03
South America	Brazil	Aragao et al (https://www.ncbi.nlm.nih.gov/pubmed/31817553)	MK517773	2017-03-28
South America	Brazil	Adelino et al	MT929716	2016-03-14
South America	Brazil	Adelino et al	MT929715	2016-01-29
South America	Brazil	Adelino et al	MT929717	2016-03-14
South America	Brazil	Sacchi et al B	ON634730	2021-04-07
South America	Brazil	Torres et al B (https://www.ncbi.nlm.nih.gov/pubmed/33672226)	MW577817	2019-04-26
South America	Brazil	Adelino et al	MT929667	2019-02-27
South America	Brazil	Adelino et al	MT929710	2019-03-18
South America	Brazil	Sacchi et al B	ON634749	2022-04-05
South America	Brazil	Sacchi et al B	ON634712	2020-02-14
South America	Brazil	Sacchi et al B	ON634711	2020-02-17
South America	Brazil	Sacchi et al B	ON634735	2021-04-25
South America	Brazil	Sacchi et al B	ON634713	2020-02-27
South America	Brazil	Sacchi et al B	ON634731	2021-03-25
South America	Brazil	Sacchi et al B	ON634732	2021-04-13
South America	Brazil	Sacchi et al B	ON634728	2021-04-06
South America	Brazil	Sacchi et al B	ON634718	2021-01-21
South America	Brazil	Sacchi et al B	ON634708	2020-01-28
South America	Brazil	Sacchi et al B	ON634709	2020-02-10
South America	Brazil	Marques et al	ON123836	2019-05-09
South America	Brazil	Sacchi et al B	ON634702	2020-01-02
South America	Brazil	Adelino et al	MT929656	2019-02-19
South America	Brazil	Brito et al	MW208057	2019-06-12
South America	Brazil	Sacchi et al B	ON634706	2020-01-21
South America	Brazil	Santos et al	OQ247910	2019-05-08
South America	Brazil	de Jesus et al (https://www.ncbi.nlm.nih.gov/pubmed/32428189)	MN959478	2019-02-08
South America	Brazil	Sacchi et al A	OR025667	2023-03-17
South America	Brazil	Sacchi et al B	ON634723	2021-03-18
South America	Brazil	Sacchi et al B	ON634727	2021-04-02
South America	Brazil	Adelino et al	MT929737	2017-02-20
South America	Brazil	Adelino et al	MT929683	2019-05-07
South America	Brazil	Adelino et al	MT929692	2019-04-11
South America	Brazil	Adelino et al	MT929722	2019-05-14
South America	Brazil	Adelino et al	MT929690	2019-06-07
South America	Brazil	Adelino et al	MT929746	2008-03-11
South America	Brazil	Adelino et al	MT929653	2019-01-31
South America	Brazil	Sacchi et al A	OR025673	2023-03-13
South America	Brazil	Brito et al	MW208063	2019-04-11
South America	Brazil	Marques et al	ON123833	2019-02-20
South America	Brazil	Sacchi et al B	ON634736	2021-04-30
South America	Brazil	Sacchi et al B	ON634740	2022-03-28
South America	Brazil	Souza et al (https://www.ncbi.nlm.nih.gov/pubmed/36146740)	ON207129	2022-02-27
South America	Brazil	Marques et al	ON123824	2019-05-03
South America	Brazil	Marques et al	ON123828	2019-02-21
South America	Brazil	Sacchi et al B	ON634714	2020-03-19
South America	Brazil	Adelino et al	MT929606	2019-03-19
South America	Brazil	Sacchi et al B	ON634703	2020-01-18
South America	Brazil	Sacchi et al B	ON634701	2021-05-28
South America	Brazil	Sacchi et al B	ON634719	2021-02-04
South America	Brazil	Sacchi et al B	ON634737	2021-05-04
South America	Brazil	Sacchi et al B	ON634722	2021-02-20
South America	Brazil	Sacchi et al B	ON634746	2022-03-25
South America	Brazil	Sacchi et al B	ON634751	2022-04-14
South America	Brazil	Sacchi et al B	ON634747	2022-04-11
South America	Brazil	Sacchi et al B	ON634752	2022-03-17
South America	Brazil	Sacchi et al B	ON634754	2022-03-26
South America	Brazil	Sacchi et al A	OR025668	2023-04-04
Africa	Angola	Torres et al B (https://www.ncbi.nlm.nih.gov/pubmed/33672226)	MW577828	2019-05-03
South America	Brazil	Brito et al	MW208040	2018-02-19
South America	Brazil	Brito et al	MW208054	2019-09-05
South America	Brazil	Sacchi et al B	ON634704	2020-01-21
South America	Brazil	Sacchi et al B	ON634707	2020-01-14
South America	Brazil	Sacchi et al B	ON634738	2020-04-03
South America	Brazil	Sacchi et al B	ON634710	2020-02-08
South America	Brazil	Sacchi et al B	ON634715	2020-03-16
South America	Brazil	Torres et al B (https://www.ncbi.nlm.nih.gov/pubmed/33672226)	MW577818	2019-05-08
South America	Brazil	de Jesus et al (https://www.ncbi.nlm.nih.gov/pubmed/32428189)	MN959469	2019-01-13
South America	Brazil	de Jesus et al (https://www.ncbi.nlm.nih.gov/pubmed/32428189)	MN959470	2019-04-08
South America	Brazil	Brito et al	MW208041	2018-04-17
South America	Brazil	Adelino et al	MT929666	2019-02-26
South America	Brazil	Sacchi et al B	ON634717	2021-01-14
South America	Brazil	Sacchi et al B	ON634721	2021-02-10
South America	Brazil	Adelino et al	MT929720	2018-04-04
South America	Brazil	Adelino et al	MT929681	2019-04-12
South America	Brazil	Santos et al	OQ103525	2019-06-10
South America	Brazil	Adelino et al	MT929719	2018-04-04
South America	Brazil	Adelino et al	MT929670	2019-03-19
South America	Brazil	Adelino et al	MT929718	2018-04-22
South America	Brazil	Adelino et al	MT929721	2018-03-02
South America	Brazil	Adelino et al	MT929738	2018-11-06
South America	Brazil	Adelino et al	MT929626	2019-01-26
South America	Brazil	Sacchi et al B	ON634705	2020-01-15
South America	Brazil	Sacchi et al B	ON634716	2020-02-04
South America	Brazil	Adelino et al	MT929593	2018-12-14
South America	Brazil	Adelino et al	MT929597	2018-12-13
South America	Brazil	Adelino et al	MT929594	2018-10-04
South America	Brazil	Adelino et al	MT929604	2019-03-17
South America	Brazil	Adelino et al	MT929595	2018-11-14
South America	Brazil	Adelino et al	MT929596	2018-11-26
South America	Brazil	Adelino et al	MT929605	2019-01-31
South America	Brazil	Adelino et al	MT929609	2019-01-26
South America	Brazil	Adelino et al	MT929621	2019-01-23
South America	Brazil	Adelino et al	MT929628	2019-03-26
South America	Brazil	Adelino et al	MT929640	2019-03-13
South America	Brazil	Adelino et al	MT929630	2019-01-15
South America	Brazil	Adelino et al	MT929627	2019-03-04
South America	Brazil	Adelino et al	MT929611	2019-01-31
North America	Dominican Republic	Henn et al B	FJ898451	2003-04-19
North America	Dominican Republic	Anzai et al (https://www.ncbi.nlm.nih.gov/pubmed/15284482)	AB122022	2001-03-10
North America	Dominican Republic	Anzai et al (https://www.ncbi.nlm.nih.gov/pubmed/15284482)	AB122020	2001-01-17
North America	Dominican Republic	Anzai et al (https://www.ncbi.nlm.nih.gov/pubmed/15284482)	AB122021	2001-04-11
North America	USA	Henn et al M	EU687216	2005-01-01
South America	Suriname	Dussart et al	EU920842	2005-10-31
South America	Brazil	Torres et al B (https://www.ncbi.nlm.nih.gov/pubmed/33672226)	MW577837	2009-09-16
South America	Suriname	Dussart et al	EU920838	2005-08-01
South America	Brazil	Henn et al AE	GQ199890	2008-01-01
South America	Brazil	Vedovello et al	KP188550	2008-06-17
South America	French Guiana	Dussart et al	EU920846	2006-03-23
South America	French Guiana	Dussart et al	EU920847	2006-04-01
North America	Guadeloupe	Dussart et al	EU920850	2006-10-31
North America	Jamaica	Henn et al AE	GQ199892	2007-03-21
South America	French Guiana	Dussart et al	EU920848	2006-04-01
South America	French Guiana	Dussart et al	EU920845	2006-01-01
South America	Brazil	Silva et al	JX669476	2010-01-01
South America	Brazil	Torres et al B (https://www.ncbi.nlm.nih.gov/pubmed/33672226)	MW577844	2008-04-23
South America	Brazil	Torres et al B (https://www.ncbi.nlm.nih.gov/pubmed/33672226)	MW577855	2010-03-22
South America	Brazil	Torres et al B (https://www.ncbi.nlm.nih.gov/pubmed/33672226)	MW577845	2008-12-05
South America	Brazil	Torres et al B (https://www.ncbi.nlm.nih.gov/pubmed/33672226)	MW577841	2010-03-18
South America	Brazil	Torres et al B (https://www.ncbi.nlm.nih.gov/pubmed/33672226)	MW577840	2011-04-07
South America	Brazil	Torres et al B (https://www.ncbi.nlm.nih.gov/pubmed/33672226)	MW577854	2008-02-07
South America	Brazil	Torres et al B (https://www.ncbi.nlm.nih.gov/pubmed/33672226)	MW577847	2008-02-08
South America	Brazil	Henn et al E	GU131881	2008-01-01
South America	Brazil	Adelino et al	MT929745	2008-03-04
South America	Brazil	Adelino et al	MT929744	2008-02-28
South America	French Guiana	Dussart et al	EU920844	2006-01-01
South America	Brazil	Henn et al AA	FJ850091	2007-12-28
South America	Brazil	Faria et al (https://www.ncbi.nlm.nih.gov/pubmed/23516646)	HQ026763	2008-01-01
South America	Brazil	Henn et al E	GU131883	2008-01-01
South America	Brazil	Henn et al E	GU131884	2008-02-06
South America	Brazil	Henn et al A	GQ868549	2008-03-13
South America	Brazil	Henn et al A	GQ868551	2008-12-31
South America	Brazil	Henn et al E	GU131882	2008-12-31
South America	Brazil	Henn et al Y	JN819404	2008-06-07
South America	Brazil	Henn et al E	GU131885	2008-02-08
South America	Brazil	Henn et al E	GU131864	2008-02-06
South America	Brazil	Henn et al AF	HM181971	2008-04-04
South America	Brazil	Zody et al B	KF955355	2008-12-31
South America	Brazil	Henn et al E	GU131880	2008-02-01
South America	Brazil	Henn et al E	GU131879	2008-03-17
South America	Brazil	Henn et al A	GQ868550	2008-03-17
South America	Brazil	Silva et al	JX669477	2010-01-01
South America	Brazil	Torres et al B (https://www.ncbi.nlm.nih.gov/pubmed/33672226)	MW577842	2010-03-24
South America	Brazil	Nogueira et al	JX567950	2008-12-31
South America	Brazil	Torres et al B (https://www.ncbi.nlm.nih.gov/pubmed/33672226)	MN589864	2008-03-17
South America	Brazil	Torres et al B (https://www.ncbi.nlm.nih.gov/pubmed/33672226)	MN589858	2007-08-27
South America	Brazil	Torres et al B (https://www.ncbi.nlm.nih.gov/pubmed/33672226)	MN589875	2011-04-12
South America	Brazil	Torres et al B (https://www.ncbi.nlm.nih.gov/pubmed/33672226)	MW577834	2011-02-16
South America	Brazil	Torres et al B (https://www.ncbi.nlm.nih.gov/pubmed/33672226)	MW577850	2010-03-12
South America	Brazil	Torres et al B (https://www.ncbi.nlm.nih.gov/pubmed/33672226)	MW577843	2008-04-23
South America	Brazil	Silva et al	JX669478	2010-01-01
South America	Brazil	Brito et al	MW208064	2010-03-27
South America	Brazil	Brito et al	MW208066	2010-04-23
South America	Brazil	Torres et al B (https://www.ncbi.nlm.nih.gov/pubmed/33672226)	MN589862	2008-03-13
South America	Brazil	Torres et al B (https://www.ncbi.nlm.nih.gov/pubmed/33672226)	MN589863	2008-04-30
South America	Brazil	Torres et al B (https://www.ncbi.nlm.nih.gov/pubmed/33672226)	MN589861	2008-03-17
South America	Brazil	Torres et al B (https://www.ncbi.nlm.nih.gov/pubmed/33672226)	MN589865	2008-04-07
South America	Brazil	Brito et al	MW208061	2010-03-26
South America	Brazil	Torres et al B (https://www.ncbi.nlm.nih.gov/pubmed/33672226)	MN589860	2007-12-20
South America	Brazil	Romano et al (https://www.ncbi.nlm.nih.gov/pubmed/23936406)	JX286521	2010-05-04
South America	Brazil	Romano et al (https://www.ncbi.nlm.nih.gov/pubmed/23936406)	JX286522	2010-02-24
South America	Brazil	Torres et al B (https://www.ncbi.nlm.nih.gov/pubmed/33672226)	MN589876	2011-04-20
South America	Brazil	Torres et al B (https://www.ncbi.nlm.nih.gov/pubmed/33672226)	MN589859	2007-11-22
South America	Brazil	Torres et al B (https://www.ncbi.nlm.nih.gov/pubmed/33672226)	MN589867	2010-04-29
South America	Brazil	Torres et al B (https://www.ncbi.nlm.nih.gov/pubmed/33672226)	MN589874	2011-04-12
South America	Brazil	Romano et al (https://www.ncbi.nlm.nih.gov/pubmed/23936406)	JX286518	2010-04-12
South America	Brazil	Romano et al (https://www.ncbi.nlm.nih.gov/pubmed/23936406)	JX286519	2010-05-04
South America	Brazil	Romano et al (https://www.ncbi.nlm.nih.gov/pubmed/23936406)	JX286524	2010-04-15
South America	Brazil	Romano et al (https://www.ncbi.nlm.nih.gov/pubmed/23936406)	JX286525	2010-03-09
North America	Haiti	Iovine et al (https://www.ncbi.nlm.nih.gov/pubmed/27694479)	KX702403	2016-02-05
North America	Haiti	White et al A	KY415992	2014-06-11
South America	Brazil	Vedovello et al	KP188556	2013-02-08
South America	Brazil	Vedovello et al	KP188554	2013-02-04
South America	Brazil	Vedovello et al	KP188555	2013-02-07
South America	Brazil	Vedovello et al	KP188549	2006-05-26
South America	Brazil	Vedovello et al	KP188552	2012-11-28
South America	Brazil	Vedovello et al	KP188551	2012-10-31
South America	Brazil	Vedovello et al	KP188553	2013-01-10
South America	Brazil	Torres et al B (https://www.ncbi.nlm.nih.gov/pubmed/33672226)	MN589877	2011-05-04
South America	Brazil	Torres et al B (https://www.ncbi.nlm.nih.gov/pubmed/33672226)	MW577849	2008-03-16
South America	Brazil	Nogueira et al	JX567951	2008-01-01
South America	Brazil	Romano et al (https://www.ncbi.nlm.nih.gov/pubmed/23936406)	JX286516	2010-03-01
South America	Brazil	Romano et al (https://www.ncbi.nlm.nih.gov/pubmed/23936406)	JX286517	2010-03-01
South America	Brazil	Romano et al (https://www.ncbi.nlm.nih.gov/pubmed/23936406)	JX286526	2010-03-30
South America	Brazil	Romano et al (https://www.ncbi.nlm.nih.gov/pubmed/23936406)	JX286520	2010-02-24
South America	Brazil	Torres et al B (https://www.ncbi.nlm.nih.gov/pubmed/33672226)	MW577853	2009-03-17
South America	Brazil	Torres et al B (https://www.ncbi.nlm.nih.gov/pubmed/33672226)	MN589871	2010-03-09
South America	Brazil	Torres et al B (https://www.ncbi.nlm.nih.gov/pubmed/33672226)	MW577831	2010-03-09
South America	Brazil	Torres et al B (https://www.ncbi.nlm.nih.gov/pubmed/33672226)	MN589866	2009-12-23
South America	Brazil	Torres et al B (https://www.ncbi.nlm.nih.gov/pubmed/33672226)	MW577835	2010-01-30
South America	Brazil	Torres et al B (https://www.ncbi.nlm.nih.gov/pubmed/33672226)	MN589869	2010-03-09
South America	Brazil	Torres et al B (https://www.ncbi.nlm.nih.gov/pubmed/33672226)	MN589870	2010-07-01
South America	Brazil	Torres et al B (https://www.ncbi.nlm.nih.gov/pubmed/33672226)	MN589868	2010-03-09
South America	Brazil	Torres et al B (https://www.ncbi.nlm.nih.gov/pubmed/33672226)	MW577832	2010-03-09
South America	Brazil	Torres et al B (https://www.ncbi.nlm.nih.gov/pubmed/33672226)	MW577838	2011-02-16
South America	Brazil	Torres et al B (https://www.ncbi.nlm.nih.gov/pubmed/33672226)	MN589878	2011-05-04
South America	Brazil	Torres et al B (https://www.ncbi.nlm.nih.gov/pubmed/33672226)	MW577833	2011-01-26
South America	Brazil	Torres et al B (https://www.ncbi.nlm.nih.gov/pubmed/33672226)	MN589873	2011-05-18
South America	Brazil	Torres et al B (https://www.ncbi.nlm.nih.gov/pubmed/33672226)	MN589872	2011-02-16
South America	Brazil	Katzelnick et al	MW946583	2004-12-31
South America	Peru	Williams et al (https://www.ncbi.nlm.nih.gov/pubmed/25002298)	KC294205	2011-01-18
South America	Peru	Williams et al (https://www.ncbi.nlm.nih.gov/pubmed/25002298)	KC294217	2010-11-22
South America	Peru	Williams et al (https://www.ncbi.nlm.nih.gov/pubmed/25002298)	KC294202	2010-12-13
South America	Peru	Williams et al (https://www.ncbi.nlm.nih.gov/pubmed/25002298)	KC294209	2011-03-01
South America	Peru	Williams et al (https://www.ncbi.nlm.nih.gov/pubmed/25002298)	KC294220	2010-11-04
South America	Peru	Williams et al (https://www.ncbi.nlm.nih.gov/pubmed/25002298)	KC294219	2010-10-21
South America	Peru	Williams et al (https://www.ncbi.nlm.nih.gov/pubmed/25002298)	KC294212	2011-04-24
South America	Peru	Williams et al (https://www.ncbi.nlm.nih.gov/pubmed/25002298)	KC294221	2010-11-16
South America	Peru	Williams et al (https://www.ncbi.nlm.nih.gov/pubmed/25002298)	KC294214	2011-05-11
South America	Peru	Williams et al (https://www.ncbi.nlm.nih.gov/pubmed/25002298)	KC294206	2011-02-07
South America	Peru	Williams et al (https://www.ncbi.nlm.nih.gov/pubmed/25002298)	KC294204	2011-01-03
South America	Peru	Williams et al (https://www.ncbi.nlm.nih.gov/pubmed/25002298)	KC294223	2010-10-19
South America	Peru	Williams et al (https://www.ncbi.nlm.nih.gov/pubmed/25002298)	KC294207	2011-02-11
South America	Peru	Williams et al (https://www.ncbi.nlm.nih.gov/pubmed/25002298)	KC294210	2011-03-23
South America	Peru	Santiago et al B	OM791802	2018-12-31
South America	Peru	Williams et al (https://www.ncbi.nlm.nih.gov/pubmed/25002298)	KC294211	2011-04-04
South America	Peru	Williams et al (https://www.ncbi.nlm.nih.gov/pubmed/25002298)	KC294215	2010-12-22
South America	Peru	Williams et al (https://www.ncbi.nlm.nih.gov/pubmed/25002298)	KC294208	2011-02-23
South America	Peru	Williams et al (https://www.ncbi.nlm.nih.gov/pubmed/25002298)	KC294218	2011-01-24
South America	Peru	Williams et al (https://www.ncbi.nlm.nih.gov/pubmed/25002298)	KC294213	2011-04-29
South America	Peru	Espejo et al B	ON123623	2021-03-01
South America	Peru	Espejo et al B	ON123627	2021-04-06
South America	Peru	Espejo et al B	ON123624	2021-03-02
South America	Peru	Espejo et al B	ON123625	2021-03-02
South America	Brazil	de Jesus et al (https://www.ncbi.nlm.nih.gov/pubmed/32428189)	MN959484	2017-06-07
South America	Brazil	Vedovello et al	KP188569	2014-04-03
North America	USA	White et al B (https://www.ncbi.nlm.nih.gov/pubmed/28774993)	KX702404	2016-05-22
South America	Brazil	Adelino et al	MT929753	2016-03-01
South America	Brazil	Adelino et al	MT929751	2016-01-25
South America	Brazil	Adelino et al	MT929752	2016-02-19
North America	USA	Vogels et al A	OQ821495	2014-02-09
North America	Cuba	Vogels et al A	OQ821423	2019-09-14
North America	Cuba	Vogels et al A	OQ821432	2019-09-23
North America	Cuba	Vogels et al A	OQ821390	2019-03-20
North America	Cuba	Vogels et al A	OQ821384	2017-06-29
North America	Cuba	Vogels et al A	OQ821386	2018-11-20
North America	Cuba	Vogels et al A	OQ821402	2019-07-27
North America	Cuba	Vogels et al A	OQ821403	2019-07-27
North America	Cuba	Vogels et al A	OQ821410	2019-08-25
North America	Cuba	Vogels et al A	OQ821462	2022-07-06
North America	Cuba	Vogels et al A	OQ821454	2022-06-13
North America	Cuba	Vogels et al A	OQ821399	2019-07-21
North America	Cuba	Vogels et al A	OQ821447	2019-11-25
North America	Cuba	Vogels et al A	OQ821409	2019-08-22
North America	Cuba	Vogels et al A	OQ821385	2018-11-04
North America	Cuba	Vogels et al A	OQ821448	2019-12-11
North America	Cuba	Vogels et al A	OQ821401	2019-07-24
North America	Cuba	Vogels et al A	OQ821437	2019-09-29
North America	Cuba	Vogels et al A	OQ821444	2019-11-13
North America	Cuba	Vogels et al A	OQ821412	2019-08-26
North America	Cuba	Vogels et al A	OQ821405	2019-08-01
North America	Cuba	Vogels et al A	OQ821438	2019-10-10
North America	USA	Santiago et al A	OQ445886	2022-08-17
North America	Cuba	Vogels et al A	OQ821452	2022-01-30
North America	Cuba	Vogels et al A	OQ821461	2022-07-06
North America	Cuba	Vogels et al A	OQ821468	2022-08-18
North America	Cuba	Vogels et al A	OQ821455	2022-06-15
North America	Cuba	Vogels et al A	OQ821449	2020-01-15
North America	Cuba	Vogels et al A	OQ821387	2018-12-05
North America	Cuba	Vogels et al A	OQ821446	2019-11-24
North America	USA	Santiago et al A	OQ445888	2022-08-22
North America	Cuba	Vogels et al A	OQ821460	2022-07-04
North America	Cuba	Vogels et al A	OQ821467	2022-08-08
North America	Cuba	Vogels et al A	OQ821469	2022-08-26
North America	USA	Santiago et al A	OQ445894	2022-10-27
North America	USA	Henn et al P	EU482546	1998-06-10
North America	USA	Henn et al P	EU482560	1998-12-31
North America	USA	Henn et al AC	EU677142	1999-01-26
South America	French Guiana	Dussart et al	EU920828	1993-02-07
South America	Colombia	Henn et al A	GQ868558	2007-01-15
South America	Colombia	Henn et al E	GU131947	2007-02-19
South America	Venezuela	Henn et al AG	FJ639734	2003-03-12
South America	Colombia	Henn et al A	GQ868555	2005-12-15
South America	Colombia	Henn et al A	GQ868557	2005-08-07
South America	Colombia	Henn et al A	GQ868556	2005-01-01
South America	Venezuela	Rodriguez-Roche et al B (https://www.ncbi.nlm.nih.gov/pubmed/22197765)	HQ332189	2007-01-01
South America	Venezuela	Henn et al AG	FJ639732	2005-01-01
South America	Colombia	Henn et al G	EU854294	2005-01-01
South America	Colombia	Henn et al S	FJ024474	2005-07-13
South America	Colombia	Henn et al AH	FJ182012	2005-05-12
South America	Colombia	Henn et al S	FJ024473	2005-04-27
South America	Colombia	Henn et al S	FJ024475	2005-03-03
South America	Colombia	Zody et al B	KF955342	2005-12-31
South America	Colombia	Henn et al A	GQ868554	2004-01-01
South America	Venezuela	Henn et al Y	JN819407	2007-12-31
South America	Venezuela	Cruz et al	ON714337	2015-01-29
South America	Venezuela	Henn et al AI	FJ850108	2008-08-09
South America	Venezuela	Rodriguez-Roche et al B (https://www.ncbi.nlm.nih.gov/pubmed/22197765)	HQ332186	2007-11-20
South America	Venezuela	Rodriguez-Roche et al B (https://www.ncbi.nlm.nih.gov/pubmed/22197765)	HQ332188	2007-12-31
South America	Venezuela	Lizarazo et al A	MH069497	2015-10-17
South America	Venezuela	Lizarazo et al A	MH069499	2015-09-22
South America	Venezuela	Lizarazo et al B	MH450295	2015-09-22
South America	Venezuela	Henn et al AG	FJ639809	2005-01-01
South America	Venezuela	Henn et al AG	FJ639733	2005-04-03
South America	Venezuela	Henn et al AI	FJ850112	2004-12-31
South America	Venezuela	Vogels et al A	OQ821500	2015-08-31
South America	Venezuela	Henn et al B	FJ898467	2005-10-09
South America	Venezuela	Rodriguez-Roche et al B (https://www.ncbi.nlm.nih.gov/pubmed/22197765)	HQ332184	2006-07-25
South America	Venezuela	Henn et al AI	FJ850106	2008-01-01
South America	Venezuela	Zody et al B	KF955386	2007-01-07
South America	Venezuela	Henn et al A	GQ868641	2007-05-25
South America	Venezuela	Henn et al AI	FJ850105	2007-04-15
South America	Venezuela	Zody et al B	KF955385	2007-12-31
South America	Venezuela	Lizarazo et al B	MH450300	2015-10-15
South America	Venezuela	Rodriguez-Roche et al B (https://www.ncbi.nlm.nih.gov/pubmed/22197765)	HQ332185	2007-03-10
South America	Venezuela	Zody et al B	KF955348	2007-05-03
South America	Colombia	Laiton-Donato et al	OQ603275	2013-09-18
South America	Venezuela	Henn et al AI	FJ850107	2008-12-31
South America	Venezuela	Blohm et al	MH215277	2016-04-01
South America	Venezuela	Rodriguez-Roche et al B (https://www.ncbi.nlm.nih.gov/pubmed/22197765)	HQ332187	2007-01-01
South America	Venezuela	Rodriguez-Roche et al B (https://www.ncbi.nlm.nih.gov/pubmed/22197765)	HQ332190	2007-01-01
South America	Venezuela	Henn et al P	EU482604	2007-04-09
South America	Venezuela	Henn et al P	EU482606	2007-07-15
South America	Venezuela	Henn et al P	EU482608	2007-05-27
South America	Venezuela	Henn et al P	EU482605	2007-12-31
South America	Venezuela	Lizarazo et al B	MH450310	2010-08-31
South America	Venezuela	Lizarazo et al B	MH450302	2015-10-27
South America	Colombia	Espejo et al C	ON510268	2021-04-09
South America	Colombia	Espejo et al C	ON510269	2021-04-09
South America	Venezuela	Vogels et al A	OQ821501	2016-01-23
South America	Venezuela	Lizarazo et al A	MH069496	2015-10-26
South America	Venezuela	Lizarazo et al A	MH069495	2015-12-14
South America	Venezuela	Lizarazo et al A	MH069498	2015-10-06
South America	Colombia	Henn et al A	GQ868553	1999-01-01
South America	Venezuela	Henn et al I	EU726775	1996-01-01
South America	Venezuela	Henn et al B	FJ898466	2000-01-01
South America	Venezuela	Henn et al Y	JN819408	2001-12-31
South America	Colombia	Zody et al C	KJ189305	2000-12-31
South America	Colombia	Vogels et al A	OQ821381	2016-07-28
South America	Colombia	Henn et al S	FJ024477	2004-01-01
South America	Venezuela	Henn et al AG	FJ639783	2003-12-31
South America	Venezuela	Henn et al AG	FJ639788	2004-02-18
South America	Venezuela	Henn et al AG	FJ639822	2006-01-01
South America	Venezuela	Henn et al P	EU482607	2007-03-05
South America	Venezuela	Zody et al B	KF955346	2007-12-31
South America	Ecuador	Stewart-Ibarra et al	KY474311	2014-02-15
South America	Ecuador	Stewart-Ibarra et al	KY474310	2014-02-15
South America	Ecuador	Stewart-Ibarra et al	KY474332	2014-02-15
South America	Ecuador	Stewart-Ibarra et al	KY474316	2014-12-31
South America	Ecuador	Stewart-Ibarra et al	KY474321	2014-01-01
South America	Ecuador	Stewart-Ibarra et al	KY474317	2014-01-01
South America	Ecuador	Stewart-Ibarra et al	KY474320	2014-07-03
South America	Ecuador	Berry et al B	MN462636	2015-05-27
South America	Ecuador	Stewart-Ibarra et al	KY474315	2014-09-07
South America	Ecuador	Stewart-Ibarra et al	KY474333	2014-03-06
South America	Ecuador	Stewart-Ibarra et al	KY474314	2014-01-01
South America	Ecuador	Stewart-Ibarra et al	KY474319	2014-01-17
South America	Ecuador	Stewart-Ibarra et al	KY474312	2014-03-06
South America	Ecuador	Stewart-Ibarra et al	KY474327	2014-06-10
South America	Ecuador	Stewart-Ibarra et al	KY474313	2014-02-28
South America	Ecuador	Stewart-Ibarra et al	KY474318	2014-06-12
South America	Ecuador	Stewart-Ibarra et al	KY474331	2014-07-16
South America	Ecuador	Berry et al B	MN462633	2015-04-28
South America	Ecuador	Berry et al B	MN462637	2015-06-23
South America	Ecuador	Stewart-Ibarra et al	KY474328	2014-12-31
South America	Ecuador	Stewart-Ibarra et al	KY474322	2014-03-22
South America	Ecuador	Berry et al B	MN462632	2015-10-04
South America	Ecuador	Berry et al B	MN462634	2015-07-05
South America	Ecuador	Berry et al B	MN462635	2015-05-19
South America	Ecuador	Stewart-Ibarra et al	KY474326	2014-06-27
South America	Ecuador	Stewart-Ibarra et al	KY474308	2014-05-18
South America	Ecuador	Stewart-Ibarra et al	KY474329	2014-12-31
South America	Ecuador	Stewart-Ibarra et al	KY474323	2014-01-11
South America	Ecuador	Stewart-Ibarra et al	KY474334	2014-05-28
South America	Ecuador	Stewart-Ibarra et al	KY474325	2014-09-23
South America	Ecuador	Stewart-Ibarra et al	KY474324	2014-08-14
South America	Ecuador	Stewart-Ibarra et al	KY474309	2014-08-14
South America	Ecuador	Stewart-Ibarra et al	KY474330	2014-10-01
North America	Belize	Henn et al B	FJ898461	2002-01-01
North America	Mexico	Henn et al B	FJ898438	2002-01-01
North America	Mexico	Henn et al E	GU131955	2004-06-12
North America	Mexico	Zody et al C	KJ189310	2007-09-05
North America	Mexico	Henn et al E	GU131959	2006-12-31
North America	Guatemala	Shihada et al	KU509267	2010-07-06
North America	Mexico	Henn et al B	FJ898439	2008-01-01
North America	Mexico	Zody et al B	KF955396	2008-09-06
North America	Nicaragua	Zody et al B	KF955380	2001-01-01
North America	Nicaragua	Zody et al B	KF955353	2001-12-31
North America	Nicaragua	Henn et al AI	FJ850060	2000-03-09
North America	Nicaragua	Henn et al AJ	FJ873808	2000-12-31
North America	Nicaragua	Henn et al AI	FJ850119	2000-01-01
North America	Nicaragua	Henn et al AE	GQ199898	2001-01-01
North America	Nicaragua	Henn et al Y	JN819416	2000-12-31
North America	Nicaragua	Zody et al B	KF955382	2001-02-18
North America	Nicaragua	Zody et al B	KF955391	2001-01-01
North America	Nicaragua	Henn et al AE	GQ199895	1999-03-30
North America	Nicaragua	Henn et al AI	FJ850117	2000-08-16
North America	Nicaragua	Henn et al AI	FJ850065	2000-06-12
North America	Nicaragua	Zody et al B	KF955344	2001-12-24
North America	Nicaragua	Henn et al AI	FJ850121	2001-01-01
North America	Nicaragua	Henn et al AE	GQ199897	2002-01-01
North America	Nicaragua	Henn et al AI	FJ850064	2000-01-09
North America	Nicaragua	Henn et al B	FJ898477	2000-02-29
North America	Nicaragua	Zody et al B	KF955379	2001-01-01
North America	Nicaragua	Henn et al AI	FJ850061	2000-12-31
North America	Mexico	Zody et al B	KF955357	2003-01-01
North America	Mexico	Vaughan et al	GU369819	2002-08-22
North America	Mexico	Henn et al AE	GQ199893	2002-01-01
North America	Mexico	Zody et al C	KJ189308	2009-02-24
North America	Mexico	Zody et al B	KF955356	2005-12-31
North America	Mexico	Zody et al C	KJ189309	2010-01-01
North America	Mexico	Henn et al Y	JN819422	2008-01-17
North America	Mexico	Zarate et al (https://www.ncbi.nlm.nih.gov/pubmed/30905775)	MH781013	2012-12-10
North America	Mexico	Zarate et al (https://www.ncbi.nlm.nih.gov/pubmed/30905775)	MH781014	2012-06-28
North America	Mexico	Zarate et al (https://www.ncbi.nlm.nih.gov/pubmed/30905775)	MH781015	2012-02-10
North America	Nicaragua	Zody et al B	KF955352	2001-01-01
North America	Nicaragua	Zody et al B	KF955354	2001-01-01
North America	Nicaragua	Henn et al AK	FJ744744	2000-07-20
North America	Nicaragua	Henn et al AK	FJ744745	2000-07-20
North America	Nicaragua	Henn et al AI	FJ850120	2001-09-20
North America	Nicaragua	Zody et al B	KF955388	2001-11-26
North America	Nicaragua	Zody et al B	KF955345	2000-12-31
North America	Nicaragua	Zody et al B	KF955383	2001-01-01
North America	Nicaragua	Zody et al B	KF955378	2001-01-30
North America	Nicaragua	Henn et al AK	FJ744704	2001-01-01
North America	Nicaragua	Henn et al AK	FJ744705	2000-06-16
North America	Nicaragua	Henn et al AI	FJ850062	2000-08-04
North America	Nicaragua	Henn et al AI	FJ850063	2000-09-14
North America	Nicaragua	Henn et al AI	FJ850066	2000-12-31
North America	Nicaragua	Zody et al B	KF955381	2001-01-01
North America	Nicaragua	Henn et al AI	FJ850118	2000-01-01
North America	Nicaragua	Henn et al P	EU482635	2005-11-27
North America	Nicaragua	Henn et al L	FJ906956	2005-06-17
North America	Nicaragua	Henn et al P	EU482752	2005-01-01
North America	Nicaragua	Henn et al L	FJ906962	2005-07-28
North America	Nicaragua	Henn et al B	FJ898436	2004-03-17
North America	Nicaragua	Henn et al AE	GQ199874	2004-01-01
North America	Nicaragua	Henn et al P	EU482755	2005-03-17
North America	Nicaragua	Henn et al AL	FJ226066	2005-08-09
North America	Nicaragua	Henn et al P	EU482754	2005-12-31
North America	Nicaragua	Zody et al B	KF955400	2005-10-01
North America	Nicaragua	Henn et al P	EU482759	2005-01-01
North America	Nicaragua	Henn et al P	EU482598	2005-04-22
North America	Nicaragua	Zody et al B	KF955361	2005-06-08
North America	Nicaragua	Henn et al P	EU482695	2005-06-30
North America	Nicaragua	Henn et al P	EU482631	2005-04-13
North America	Nicaragua	Henn et al P	EU482681	2005-01-28
North America	Nicaragua	Zody et al B	KF955375	2006-12-31
North America	Nicaragua	Zody et al B	KF955376	2006-10-07
North America	Nicaragua	Parameswaran et al (https://www.ncbi.nlm.nih.gov/pubmed/22647702)	HQ541805	2005-12-31
North America	Nicaragua	Henn et al P	EU482688	2006-01-03
North America	Nicaragua	Henn et al P	EU482769	2005-05-24
North America	Nicaragua	Henn et al P	EU482753	2005-08-21
North America	Nicaragua	Parameswaran et al (https://www.ncbi.nlm.nih.gov/pubmed/22647702)	HQ541794	2005-10-27
North America	Nicaragua	Henn et al P	EU482756	2005-03-14
North America	Nicaragua	Henn et al AM	HQ705624	2009-01-01
North America	Nicaragua	Henn et al U	EU569699	2007-01-19
North America	Nicaragua	Henn et al Q	FJ410291	2007-03-14
North America	Nicaragua	Zody et al B	KF955367	2007-12-31
North America	Nicaragua	Henn et al P	EU482760	2005-01-01
North America	Nicaragua	Henn et al P	EU482639	2006-12-31
North America	Nicaragua	Henn et al AI	FJ850067	2006-09-18
North America	Nicaragua	Henn et al AI	FJ850115	2005-09-16
North America	Nicaragua	Zody et al B	KF955362	2005-11-12
North America	Nicaragua	Henn et al P	EU482749	2005-11-02
North America	Nicaragua	Henn et al P	EU482632	2005-09-18
North America	Nicaragua	Henn et al P	EU482600	2005-09-18
North America	Nicaragua	Henn et al P	EU482636	2005-09-18
North America	Nicaragua	Henn et al B	FJ898478	2000-01-01
North America	Nicaragua	Zody et al B	KF955384	2001-03-21
North America	Nicaragua	Henn et al A	GQ868604	2005-01-01
North America	Nicaragua	Zody et al B	KF955387	2007-06-09
North America	Nicaragua	Zody et al B	KF955393	2007-05-16
North America	Nicaragua	Henn et al P	EU482682	2006-01-01
North America	Nicaragua	Henn et al AN	FJ478455	2005-01-01
North America	Nicaragua	Henn et al P	EU482620	2006-01-17
North America	Nicaragua	Henn et al P	EU482683	2006-01-17
North America	Nicaragua	Henn et al T	FJ205885	2008-02-15
North America	Nicaragua	Parameswaran et al (https://www.ncbi.nlm.nih.gov/pubmed/22647702)	HQ541792	2008-02-17
North America	Nicaragua	Henn et al P	EU482691	2006-01-01
North America	Nicaragua	Henn et al AK	FJ744709	2008-01-01
North America	Nicaragua	Parameswaran et al (https://www.ncbi.nlm.nih.gov/pubmed/22647702)	JF357906	2008-12-31
North America	Costa Rica	Vogels et al A	OQ821382	2016-08-01
North America	Cuba	Vogels et al A	OQ821429	2019-09-20
North America	Cuba	Vogels et al A	OQ821435	2019-09-28
North America	USA	Vogels et al A	OQ821496	2019-07-11
North America	Cuba	Vogels et al A	OQ821441	2019-10-14
North America	USA	Santiago et al A	OQ445893	2022-09-27
North America	Cuba	Vogels et al A	OQ821450	2021-12-22
North America	Cuba	Vogels et al A	OQ821451	2021-12-24
North America	Cuba	Vogels et al A	OQ821453	2022-02-19
North America	Cuba	Vogels et al A	OQ821459	2022-06-28
North America	Cuba	Vogels et al A	OQ821458	2022-06-28
North America	Cuba	Vogels et al A	OQ821463	2022-07-14
North America	USA	Schmedes et al	OR150743	2022-09-26
North America	Cuba	Vogels et al A	OQ821470	2022-09-26
North America	Cuba	Vogels et al A	OQ821419	2019-09-08
North America	Cuba	Vogels et al A	OQ821420	2019-09-08
North America	Cuba	Vogels et al A	OQ821457	2022-06-28
North America	Cuba	Vogels et al A	OQ821464	2022-07-26
North America	Cuba	Vogels et al A	OQ821466	2022-08-05
North America	Cuba	Vogels et al A	OQ821465	2022-08-01
North America	Nicaragua	Henn et al AK	FJ744742	2006-01-01
North America	Nicaragua	Henn et al Y	JN819424	2006-01-01
North America	Nicaragua	Henn et al P	EU482684	2006-02-05
North America	Nicaragua	Parameswaran et al (https://www.ncbi.nlm.nih.gov/pubmed/22647702)	HQ733861	2006-02-05
North America	Nicaragua	Henn et al P	EU482772	2006-01-01
North America	Nicaragua	Henn et al P	EU482773	2006-03-07
North America	Nicaragua	Henn et al P	EU482685	2006-09-04
North America	Nicaragua	Henn et al AE	GQ199896	2006-01-01
North America	Nicaragua	Henn et al P	EU482638	2007-01-01
North America	Nicaragua	Henn et al P	EU482690	2006-09-26
North America	Nicaragua	Henn et al AO	HM631867	2006-09-26
North America	Nicaragua	Henn et al N	JF730052	2009-01-01
North America	Nicaragua	Henn et al AM	HQ705625	2009-04-14
North America	Nicaragua	Henn et al N	JF730051	2009-02-14
North America	Nicaragua	Henn et al AG	FJ639833	2007-01-01
North America	Nicaragua	Henn et al AK	FJ744708	2007-05-08
North America	Nicaragua	Zody et al B	KF955390	1999-12-31
North America	Nicaragua	Parameswaran et al (https://www.ncbi.nlm.nih.gov/pubmed/22647702)	JX079688	2008-01-01
North America	Nicaragua	Parameswaran et al (https://www.ncbi.nlm.nih.gov/pubmed/22647702)	JX079689	2008-01-01
North America	Nicaragua	Henn et al AP	FJ810418	2008-01-01
North America	Nicaragua	Parameswaran et al (https://www.ncbi.nlm.nih.gov/pubmed/22647702)	JX079693	2008-12-31
North America	Nicaragua	Henn et al P	EU482623	2007-01-31
North America	Nicaragua	Henn et al AO	HM631865	2007-01-31
North America	Nicaragua	Henn et al X	FJ373300	2007-01-01
North America	Nicaragua	Henn et al AQ	FJ547090	2007-01-01
North America	Nicaragua	Henn et al L	FJ913016	2007-01-24
North America	Nicaragua	Henn et al AK	FJ744703	2007-08-07
North America	Nicaragua	Henn et al AG	FJ639836	2007-06-23
North America	Nicaragua	Henn et al AI	FJ850116	2007-09-02
North America	Nicaragua	Henn et al B	FJ898432	2007-06-16
North America	Nicaragua	Henn et al U	EU569697	2007-04-26
North America	Nicaragua	Henn et al P	EU482622	2007-06-03
North America	Nicaragua	Henn et al U	EU569701	2007-07-22
North America	Nicaragua	Henn et al U	EU569700	2007-06-01
North America	Nicaragua	Henn et al U	EU569695	2007-05-30
North America	Nicaragua	Henn et al X	FJ373301	2007-07-21
North America	Nicaragua	Henn et al P	EU482621	2007-02-02
North America	Nicaragua	Henn et al U	EU569696	2007-02-02
North America	Nicaragua	Henn et al P	EU482630	2007-07-31
North America	Nicaragua	Henn et al AH	FJ182014	2007-09-14
North America	Nicaragua	Parameswaran et al (https://www.ncbi.nlm.nih.gov/pubmed/22647702)	JF357907	2007-09-15
North America	Nicaragua	Henn et al P	EU482628	2007-05-13
North America	Nicaragua	Henn et al P	EU482626	2007-05-13
North America	Nicaragua	Henn et al AE	GQ199869	2007-06-16
North America	Nicaragua	Henn et al L	FJ906960	2007-11-08
North America	Nicaragua	Henn et al P	EU482634	2006-03-28
North America	Nicaragua	Henn et al P	EU482689	2006-01-06
North America	Nicaragua	Henn et al P	EU482748	2005-01-01
North America	Nicaragua	Henn et al P	EU482696	2006-10-19
North America	Nicaragua	Henn et al AO	HM631866	2006-12-29
North America	Nicaragua	Edgerton et al (https://www.ncbi.nlm.nih.gov/pubmed/33326875)	MZ008461	2013-01-01
North America	Nicaragua	Edgerton et al (https://www.ncbi.nlm.nih.gov/pubmed/33326875)	MZ008459	2013-10-03
North America	Nicaragua	Edgerton et al (https://www.ncbi.nlm.nih.gov/pubmed/33326875)	MZ008460	2013-10-03
North America	Nicaragua	Edgerton et al (https://www.ncbi.nlm.nih.gov/pubmed/33326875)	MZ008466	2013-12-31
North America	Nicaragua	Edgerton et al (https://www.ncbi.nlm.nih.gov/pubmed/33326875)	MZ008464	2014-12-31
North America	Nicaragua	Edgerton et al (https://www.ncbi.nlm.nih.gov/pubmed/33326875)	MZ008462	2015-07-16
North America	Nicaragua	Edgerton et al (https://www.ncbi.nlm.nih.gov/pubmed/33326875)	MZ008463	2013-01-01
North America	Mexico	Wong-Arambula et al A	OM505022	2021-09-21
North America	USA	Santiago et al C	MZ945531	2020-11-01
North America	Mexico	Vogels et al A	OQ821484	2019-11-06
North America	Mexico	Vogels et al A	OQ821485	2022-07-06
North America	Mexico	Wong-Arambula et al B	MT897896	2018-08-16
North America	Mexico	Wong-Arambula et al A	OM505021	2021-06-30
North America	USA	Santiago et al C	MZ945535	2020-10-08
North America	USA	Santiago et al C	MZ945534	2020-10-13
North America	USA	Santiago et al C	MZ945532	2020-10-28
North America	USA	Santiago et al C	MZ945533	2020-10-28
North America	Guatemala	Anez et al B (https://www.ncbi.nlm.nih.gov/pubmed/22076162)	HQ999999	2009-12-31
North America	Mexico	Zody et al C	KJ189370	2011-03-24
North America	Panama	Diaz et al (https://www.ncbi.nlm.nih.gov/pubmed/28986247)	KY977454	2011-09-22
North America	Cuba	Vogels et al A	OQ821383	2013-12-01
North America	Guatemala	Vogels et al A	OQ821474	2017-04-22
North America	USA	Vogels et al A	OQ821498	2019-09-14
North America	Honduras	Vogels et al A	OQ821477	2019-07-12
North America	Honduras	Vogels et al A	OQ821478	2019-08-02
North America	Honduras	Vogels et al A	OQ821476	2014-10-14
North America	Nicaragua	Edgerton et al (https://www.ncbi.nlm.nih.gov/pubmed/33326875)	MZ008455	2016-01-01
North America	Nicaragua	Edgerton et al (https://www.ncbi.nlm.nih.gov/pubmed/33326875)	MZ008457	2015-12-31
North America	Nicaragua	Edgerton et al (https://www.ncbi.nlm.nih.gov/pubmed/33326875)	MZ008467	2015-01-01
North America	Nicaragua	Edgerton et al (https://www.ncbi.nlm.nih.gov/pubmed/33326875)	MZ008458	2015-08-09
North America	Nicaragua	Edgerton et al (https://www.ncbi.nlm.nih.gov/pubmed/33326875)	MZ008465	2015-05-11
North America	Nicaragua	Edgerton et al (https://www.ncbi.nlm.nih.gov/pubmed/33326875)	MZ008454	2016-02-22
North America	Nicaragua	Edgerton et al (https://www.ncbi.nlm.nih.gov/pubmed/33326875)	MZ008456	2016-11-22
North America	Nicaragua	Vogels et al A	OQ821487	2019-07-14
North America	Nicaragua	Santiago et al D	OQ144225	2018-06-29
North America	Nicaragua	Santiago et al D	OQ144227	2018-07-26
North America	Nicaragua	Santiago et al D	OQ144244	2018-09-18
North America	Nicaragua	Santiago et al D	OQ144238	2018-08-28
North America	Nicaragua	Santiago et al D	OQ144230	2018-08-15
North America	Nicaragua	Santiago et al D	OQ144223	2018-05-10
North America	Nicaragua	Santiago et al D	OQ144252	2018-10-09
North America	Nicaragua	Thongrsipong et al	OQ782219	2018-12-04
North America	Nicaragua	Thongrsipong et al	OQ782222	2018-12-04
North America	Nicaragua	Thongrsipong et al	OQ782220	2018-12-04
North America	Nicaragua	Santiago et al D	OQ144229	2018-08-13
North America	Nicaragua	Santiago et al D	OQ144242	2018-09-05
North America	Nicaragua	Santiago et al D	OQ144249	2018-09-27
North America	Nicaragua	Santiago et al D	OQ144241	2018-09-03
North America	Nicaragua	Santiago et al D	OQ144245	2018-09-20
North America	Nicaragua	Santiago et al D	OQ144232	2018-08-16
North America	Nicaragua	Santiago et al D	OQ144234	2018-08-23
North America	Nicaragua	Santiago et al D	OQ144233	2018-08-21
North America	Nicaragua	Santiago et al D	OQ144240	2018-08-30
North America	Nicaragua	Thongrsipong et al	OQ782223	2018-12-06
North America	Nicaragua	Santiago et al D	OQ144246	2018-09-26
North America	Nicaragua	Santiago et al D	OQ144247	2018-09-26

## Sheet: DENV-2 Genotype Cos
Region	Country	Autor	Acces ID	Sample collection date
Africa	Angola	Martinez et al A	MW481671	2018-07-09
Africa	Democratic Republic of the Congo	Selhorst et al	MZ130520	2016-04-11
Africa	Democratic Republic of the Congo	Selhorst et al	MZ130521	2016-06-20
Asia	India	Tiraki et al (https://www.ncbi.nlm.nih.gov/pubmed/34082088)	MW191701	2017-07-01
Asia	India	Tiraki et al (https://www.ncbi.nlm.nih.gov/pubmed/34082088)	MW191700	2017-07-01
Africa	Tanzania	Selhorst et al	MZ130526	2014-05-21
Africa	Democratic Republic of the Congo	Selhorst et al	MZ130529	2017-04-30
Africa	Djibouti	Selhorst et al	MZ130528	2018-06-24
Europe	France	Selhorst et al	MZ130527	2019-01-05
Africa	Mozambique	Selhorst et al	MZ130519	2019-03-05
Europe	France	Selhorst et al	MZ130518	2019-05-14
Africa	Benin	Selhorst et al	MZ130524	2019-07-09
Africa	Cameroon	Selhorst et al	MZ130525	2019-12-29
South America	Brazil	Sacchi et al A	OR025669	2023-03-27
South America	Brazil	Sacchi et al A	OR025670	2023-03-27
Asia	Malaysia	Vogels et al A	OR389318	1969-01-01
South Asia	India	Katzelnick et al	MW946478	1974-12-31
Asia	Malaysia	Vogels et al A	OR389319	1989-01-01
Asia	India	Vogels et al A	OR389312	1988-01-01
South Asia	Sri Lanka	Henn et al C	FJ882602	1996-01-01
South Asia	India	Vaddadi et al	MG560143	2014-01-01
South Asia	India	Pattabiraman et al A	MG721056	2016-01-01
Southeast Asia	Singapore	Yenamandra et al (https://www.ncbi.nlm.nih.gov/pubmed/34188091)	MW512470	2017-12-31
South Asia	India	Yadav et al A	OM639983	2021-11-16
South Asia	India	Yadav et al A	OM639986	2021-11-16
South Asia	India	Yadav et al A	OM648092	2021-10-20
South Asia	India	Yadav et al B	OM681318	2021-11-16
South Asia	India	Singh et al (https://www.ncbi.nlm.nih.gov/pubmed/28456663)	KY427084	2010-09-01
South Asia	India	Kar et al (https://www.ncbi.nlm.nih.gov/pubmed/30528666)	MH822949	2014-10-28
Africa	Kenya	Langat et al	MN577559	2013-04-01
Africa	Kenya	Langat et al	MN577560	2013-05-10
Africa	Kenya	Langat et al	MN577561	2013-05-10
Africa	Kenya	Langat et al	MN577557	2017-07-01
Africa	Kenya	Langat et al	MN577552	2014-02-28
Africa	Kenya	Langat et al	MN577551	2013-04-30
Africa	Kenya	Langat et al	MN577565	2014-01-31
Africa	Kenya	Langat et al	MN577563	2013-05-31
Africa	Kenya	Kamau et al	MH456899	2014-06-11
Africa	Kenya	Kamau et al	MH456898	2014-06-23
Africa	Kenya	Kamau et al	MH456897	2014-07-09
Africa	Kenya	Alfsnes et al (https://www.ncbi.nlm.nih.gov/pubmed/34746356)	MZ857209	2013-03-26
Africa	Kenya	Kamau et al	MH456892	2014-10-17
Africa	Kenya	Kamau et al	MH456893	2014-11-25
Africa	Kenya	Kamau et al	MH456894	2014-06-20
Africa	Kenya	Kamau et al	MH456895	2014-07-04
Africa	Kenya	Masika et al	MK473384	2016-05-04
Africa	Kenya	Kimita et al	MG779196	2017-01-01
Africa	Kenya	Kimita et al	MG779200	2017-05-26
Africa	Kenya	Kimita et al	MG779197	2017-04-07
Africa	Kenya	Kimita et al	MG779203	2017-01-29
Africa	Kenya	Kimita et al	MG779194	2017-03-01
Africa	Kenya	Kimita et al	MG779198	2017-01-01
Africa	Kenya	Langat et al	MN577556	2017-07-31
Africa	Kenya	Langat et al	MN577553	2017-06-30
Africa	Kenya	Langat et al	MN577555	2017-07-01
Africa	Kenya	Masika et al	MK473386	2016-05-04
Africa	Kenya	Masika et al	MK473385	2016-05-10
Africa	Kenya	Langat et al	MN577554	2017-06-30
Africa	Kenya	Pollett et al	MN335246	2017-06-07
Africa	Kenya	Pollett et al	MN335245	2017-05-22
Africa	Kenya	Pollett et al	MN335247	2017-04-10
Africa	Kenya	Kimita et al	MG779195	2017-01-01
Africa	Kenya	Kimita et al	MG779202	2017-01-09
Africa	Kenya	Kimita et al	MG779199	2017-12-31
Asia		Kuwata et al	LC367234	2009-10-08
South Asia	India	Agrawal et al A	OP310806	2018-10-30
South Asia	India	Sabeena et al	MH891770	2018-04-23
South Asia	India	Pattabiraman et al B	MK858109	2016-09-11
South Asia	India	Jagtap et al A	MK858116	2017-09-06
South Asia	India	Maurya et al	ON123649	2020-09-23
South Asia	India	Yadav et al A	OM639989	2021-11-16
South Asia	India	Yadav et al A	OM639987	2021-11-16
South Asia	India	Yadav et al A	OM639988	2021-11-16
South Asia	India	Pattabiraman et al B	MK858102	2016-10-13
South Asia	India	Agrawal et al A	OP310807	2019-09-26
South Asia	India	Pattabiraman et al A	MG721054	2016-01-01
South Asia	India	Pattabiraman et al B	MK858100	2016-08-10
South Asia	India	Pattabiraman et al B	MK858104	2016-10-05
South Asia	India	Pattabiraman et al A	MG592698	2016-12-31
South Asia	India	Pattabiraman et al B	MK858099	2016-08-26
South Asia	India	Pattabiraman et al B	MK858106	2016-10-20
South Asia	India	Dash et al A (https://www.ncbi.nlm.nih.gov/pubmed/23756811)	JX475906	2009-01-01
Southeast Asia	Singapore	Yenamandra et al (https://www.ncbi.nlm.nih.gov/pubmed/34188091)	MW512490	2019-01-01
South Asia	India	Vaddadi et al	MG560144	2014-12-31
		Tajima et al	LC121816	2016-01-31
Asia	India	Kar et al (https://www.ncbi.nlm.nih.gov/pubmed/30528666)	MH822950	2013-08-19
Asia	India	Kar et al (https://www.ncbi.nlm.nih.gov/pubmed/30528666)	MH822951	2013-09-04
Asia	India	Kar et al (https://www.ncbi.nlm.nih.gov/pubmed/30528666)	MH822952	2014-09-16
South Asia	Bangladesh	Suzuki et al (https://www.ncbi.nlm.nih.gov/pubmed/31351235)	LC436670	2017-10-01
Southeast Asia	Singapore	Yenamandra et al (https://www.ncbi.nlm.nih.gov/pubmed/34188091)	MW512449	2016-12-31
South Asia	Nepal	Ngwe Tun et al A (https://www.ncbi.nlm.nih.gov/pubmed/34452310)	MW730837	2017-07-01
South Asia	Nepal	Ngwe Tun et al A (https://www.ncbi.nlm.nih.gov/pubmed/34452310)	MW730834	2017-07-24
South Asia	Nepal	Ngwe Tun et al A (https://www.ncbi.nlm.nih.gov/pubmed/34452310)	MW730835	2017-07-24
Asia	India	Kar et al (https://www.ncbi.nlm.nih.gov/pubmed/30528666)	MH822955	2014-10-25
Asia	India	Kar et al (https://www.ncbi.nlm.nih.gov/pubmed/30528666)	MH822953	2015-09-09
Asia	India	Kar et al (https://www.ncbi.nlm.nih.gov/pubmed/30528666)	MH822956	2013-09-09
South Asia	India	Pattabiraman et al C	MK858096	2014-08-04
Asia	India	Kar et al (https://www.ncbi.nlm.nih.gov/pubmed/30528666)	MH822954	2015-08-31
Asia	South Korea	Koo et al A	MK629885	2015-10-16
Africa	Angola	Martinez et al A	MW481679	2018-04-07
Africa	Angola	Martinez et al A	MW481676	2018-04-04
Africa	Angola	Martinez et al A	MW481677	2018-03-31
Africa	Angola	Martinez et al A	MW481692	2018-06-01
Africa	Angola	Martinez et al A	MW481672	2018-05-13
Africa	Angola	Martinez et al A	MW481680	2018-05-07
Africa	Angola	Martinez et al A	MW481674	2018-04-16
Africa	Angola	Martinez et al A	MW481673	2018-04-22
China	China	Su et al A	MK564488	2018-03-09
Africa	Angola	Martinez et al A	MW481678	2018-03-31
China	China	Su et al B	MK578533	2018-08-16
China	China	Zhang et al A	MK783207	2018-03-11
China	China	Zhang et al A	MK783210	2018-12-31
China	China	Zhang et al A	MK783206	2018-07-19
China	China	Zhang et al A	MK783208	2018-12-31
China	China	Zhang et al A	MK783209	2018-12-31
Africa	Angola	Martinez et al A	MW481686	2018-04-17
Africa	Angola	Martinez et al A	MW481682	2018-04-24
Africa	Angola	Martinez et al A	MW481685	2018-04-07
Africa	Angola	Martinez et al A	MW481688	2018-04-17
Africa	Angola	Hill et al (https://www.ncbi.nlm.nih.gov/pubmed/30882320)	MH460898	2018-01-18
Africa	Angola	Martinez et al A	MW481693	2018-05-20
Africa	Angola	Martinez et al A	MW481684	2018-03-31
Africa	Angola	Martinez et al A	MW481670	2019-02-15
Africa	Angola	Martinez et al A	MW481681	2018-04-24
Africa	Angola	Martinez et al A	MW481675	2018-03-12
Africa	Angola	Martinez et al A	MW481683	2018-04-23
Africa	Angola	Martinez et al A	MW481689	2018-05-15
Africa	Angola	Martinez et al A	MW481687	2018-05-14
Africa	Angola	Martinez et al A	MW481694	2018-05-17
Asia	Saudi Arabia	Vogels et al A	OR389323	1994-01-01
Asia	Saudi Arabia	Vogels et al A	OR389324	1994-01-01
South America	Venezuela	Vogels et al A	OR389333	1990-12-31
South Asia	India	Jayashri et al	JQ922551	2005-12-31
		Yu et al A	AF359579	1999-07-02
West Asia	Pakistan	Koo et al B (https://www.ncbi.nlm.nih.gov/pubmed/24007412)	KF041236	2008-06-21
South Asia	India	Dash et al A (https://www.ncbi.nlm.nih.gov/pubmed/23756811)	JQ955623	2009-01-01
South Asia	India	Jayashri et al	JQ922549	1996-11-14
Africa	Somalia	Alfsnes et al (https://www.ncbi.nlm.nih.gov/pubmed/34746356)	MZ857219	1996-12-31
South Asia	India	Dash et al B	DQ448231	2001-01-01
Southeast Asia	Singapore	Yenamandra et al (https://www.ncbi.nlm.nih.gov/pubmed/34188091)	MW512362	2011-01-01
South Asia	India	Henn et al B	FJ898454	2006-12-31
Asia	Sri Lanka	Vogels et al A	OR389029	2004-01-01
South Asia	Sri Lanka	Henn et al D	GQ252676	2003-12-31
South Asia	Sri Lanka	Henn et al D	GQ252677	2004-01-01
West Asia	Pakistan	Akram et al (https://www.ncbi.nlm.nih.gov/pubmed/26395339)	KF360005	2010-11-01
West Asia	Pakistan	Koo et al B (https://www.ncbi.nlm.nih.gov/pubmed/24007412)	KF041233	2011-01-01
West Asia	Pakistan	Koo et al B (https://www.ncbi.nlm.nih.gov/pubmed/24007412)	KF041237	2009-01-01
West Asia	Saudi Arabia	Azhar et al	KJ830750	2014-01-13
West Asia	Pakistan	Koo et al B (https://www.ncbi.nlm.nih.gov/pubmed/24007412)	KF041235	2009-01-01
West Asia	Pakistan	Akram et al (https://www.ncbi.nlm.nih.gov/pubmed/26395339)	KJ010186	2013-10-02
West Asia	Pakistan	Koo et al B (https://www.ncbi.nlm.nih.gov/pubmed/24007412)	KF041232	2011-01-29
West Asia	Pakistan	Koo et al B (https://www.ncbi.nlm.nih.gov/pubmed/24007412)	KF041234	2011-01-29
West Asia	Pakistan	Akram et al (https://www.ncbi.nlm.nih.gov/pubmed/26395339)	KJ010185	2011-10-20
West Asia	Pakistan	Ali et al A	KM217156	2011-08-26
West Asia	Pakistan	Ali et al A	KM217157	2011-08-26
West Asia	Pakistan	Ali et al A	KM217158	2013-08-23
West Asia	Pakistan	Ali et al B	KJ701507	2013-08-27
South Asia	India	Shihada et al	KU509271	2006-11-02
South Asia	India	Dash et al A (https://www.ncbi.nlm.nih.gov/pubmed/23756811)	JQ955624	2011-04-18
South Asia	India	Agrawal et al A	OP310808	2019-09-27
South Asia	India	Maurya et al	ON123652	2020-02-28
Asia	India	Agrawal et al B	OP809581	2021-01-01
South Asia	India	Yadav et al A	OM639991	2021-11-16
South Asia	India	Yadav et al A	OM639990	2021-11-16
South Asia	India	Yadav et al C	OM698821	2021-11-16
Africa	Uganda	Alfsnes et al (https://www.ncbi.nlm.nih.gov/pubmed/34746356)	MZ857221	2017-01-01
Africa	Djibouti	Alfsnes et al (https://www.ncbi.nlm.nih.gov/pubmed/34746356)	MZ857222	2007-12-30
Asia	India	Kar et al (https://www.ncbi.nlm.nih.gov/pubmed/30528666)	MH822939	2012-11-08
Asia	India	Kar et al (https://www.ncbi.nlm.nih.gov/pubmed/30528666)	MH822940	2014-12-31
Asia	India	Kar et al (https://www.ncbi.nlm.nih.gov/pubmed/30528666)	MH822941	2013-08-30
Southeast Asia	Singapore	Yenamandra et al (https://www.ncbi.nlm.nih.gov/pubmed/34188091)	MW512411	2014-12-31
South Asia	India	Sabeena et al	MH891768	2016-10-26
South Asia	India	Singh et al (https://www.ncbi.nlm.nih.gov/pubmed/28456663)	KY427085	2011-01-03
West Asia	Saudi Arabia	Fang et al	MN294937	2016-02-02
China	China	Ma et al (https://www.ncbi.nlm.nih.gov/pubmed/24666930)	KF479233	2013-01-04
Asia	India	Kar et al (https://www.ncbi.nlm.nih.gov/pubmed/30528666)	MH822944	2012-10-08
Southeast Asia	Singapore	Yenamandra et al (https://www.ncbi.nlm.nih.gov/pubmed/34188091)	MW512413	2014-02-20
Asia	India	Kar et al (https://www.ncbi.nlm.nih.gov/pubmed/30528666)	MH822943	2014-11-07
Asia	India	Kar et al (https://www.ncbi.nlm.nih.gov/pubmed/30528666)	MH822946	2012-10-19
Asia	India	Kar et al (https://www.ncbi.nlm.nih.gov/pubmed/30528666)	MH822945	2012-10-19
South Asia	India	Pattabiraman et al C	MK858097	2013-01-01
Asia	India	Kar et al (https://www.ncbi.nlm.nih.gov/pubmed/30528666)	MH822947	2012-09-24
Asia	India	Kar et al (https://www.ncbi.nlm.nih.gov/pubmed/30528666)	MH822948	2012-11-11
Asia	India	Tiraki et al (https://www.ncbi.nlm.nih.gov/pubmed/34082088)	MW191698	2016-07-01
Asia	India	Tiraki et al (https://www.ncbi.nlm.nih.gov/pubmed/34082088)	MW191699	2016-07-31
South Asia	India	Jagtap et al B	MN253134	2017-10-30
South Asia	India	Pattabiraman et al B	MK858105	2016-10-05
South Asia	India	Jagtap et al A	MK858112	2017-10-05
South Asia	India	Jagtap et al C	MZ312931	2017-10-09
South Asia	India	Jagtap et al A	MK858115	2017-09-08
South Asia	India	Yadav et al A	OM639985	2021-11-16
South Asia	India	Medigeshi et al	ON109598	2021-01-01
South Asia	India	Maurya et al	ON123663	2018-09-17
South Asia	India	Yadav et al C	OM700181	2021-11-16
Asia	China	Yu et al B	OP684207	2019-10-13
Asia	China	Yu et al B	OP684211	2019-10-19
Asia	India	Kar et al (https://www.ncbi.nlm.nih.gov/pubmed/30528666)	MH822942	2014-09-22
China	China	Sun et al A	MW387614	2009-01-31
Europe	France	Prat et al	MN720746	2014-08-25
China	China	De et al	MH827529	2017-01-01
China	China	Wu et al A	MN018339	2014-06-20
Southeast Asia	Singapore	Yenamandra et al (https://www.ncbi.nlm.nih.gov/pubmed/34188091)	MW512469	2017-01-01
China	China	Wu et al A	MN018358	2016-02-01
Asia	South Korea	Koo et al A	MK629886	2015-01-01
China	China	Su et al B	MK578531	2016-02-04
Asia	China	Yu et al B	OP684160	2017-08-30
Asia	China	Yu et al B	OP684166	2017-09-02
China	China	Yu et al C	MH110575	2017-08-31
Asia	China	Yu et al B	OP684154	2017-08-28
China	China	Yu et al C	MH110585	2017-09-01
Asia	China	Yu et al B	OP684162	2017-08-31
Asia	China	Yu et al B	OP684161	2017-08-31
China	China	Zhao et al A	MF156240	2015-10-18
China	China	Zhao et al A	MF156236	2015-10-07
China	China	Zhao et al A	MF156239	2015-10-18
China	China	Zhao et al A	MF156245	2015-10-28
China	China	Zhao et al A	MF156242	2015-10-26
China	China	Zhao et al A	MF156233	2015-09-18
China	China	Zhao et al A	MF156234	2015-09-18
China	China	Jiang et al A	KY937188	2015-12-31
China	China	Jiang et al B	KY937190	2015-12-31
China	China	Xi et al	MF940247	2015-01-01
China	China	Hu et al	KY672950	2015-09-28
China	China	Hu et al	KY672952	2015-11-15
China	China	Xi et al	MF940240	2015-03-07
China	China	Xi et al	MF940252	2015-05-07
China	China	Xi et al	MF940242	2015-04-05
China	China	Xi et al	MF940248	2015-04-15
China	China	Xi et al	MF940249	2015-01-02
China	China	Xi et al	MF940237	2015-09-02
China	China	Xi et al	MF940243	2015-09-05
China	China	Xi et al	MF940250	2015-09-25
China	China	Xi et al	MF940238	2015-12-29
China	China	Xi et al	MF940241	2015-12-29
South Asia	India	Pattabiraman et al A	MG721057	2016-01-01
South Asia	India	Pattabiraman et al B	MK858101	2016-08-10
South Asia	India	Pattabiraman et al B	MK858103	2016-10-13
South Asia	India	Pattabiraman et al A	MG721062	2016-12-12
South Asia	India	Pattabiraman et al B	MK858110	2016-09-08
South Asia	India	Pattabiraman et al B	MK858098	2016-08-31
South Asia	India	Pattabiraman et al B	MK858108	2016-10-05
Asia	India	Verma et al A	OQ733365	2022-01-01
South Asia	India	Agrawal et al A	OP310805	2020-10-14
South Asia	India	Maurya et al	ON123651	2020-10-22
Asia	India	Verma et al B	OQ339137	2022-01-01
Asia	India	Verma et al A	OQ733364	2022-01-01
Asia	India	Verma et al C	OQ547234	2022-12-04
Asia	India	Verma et al A	OQ733363	2022-08-17
South Asia	India	Pattabiraman et al B	MK858107	2016-10-19
South Asia	India	Pattabiraman et al A	MG721058	2016-12-31
South Asia	India	Pattabiraman et al B	MK858111	2016-09-08
South Asia	India	Pattabiraman et al A	MG721055	2016-01-05
Southeast Asia	Singapore	Yenamandra et al (https://www.ncbi.nlm.nih.gov/pubmed/34188091)	MW512468	2017-12-31
Africa	Seychelles	Mavingui et al	MN272405	2016-05-07
Europe	France	Mavingui et al	MN272404	2018-03-01
North America	Guadeloupe	Garcia-Van Smevoorde et al (https://www.ncbi.nlm.nih.gov/pubmed/37764990)	OR229973	2019-09-01
North America	Guadeloupe	Garcia-Van Smevoorde et al (https://www.ncbi.nlm.nih.gov/pubmed/37764990)	OR229974	2020-06-01
North America	Guadeloupe	Garcia-Van Smevoorde et al (https://www.ncbi.nlm.nih.gov/pubmed/37764990)	OR229975	2019-11-30
North America	Guadeloupe	Garcia-Van Smevoorde et al (https://www.ncbi.nlm.nih.gov/pubmed/37764990)	OR229965	2020-01-29
Europe	France	Garcia-Van Smevoorde et al (https://www.ncbi.nlm.nih.gov/pubmed/37764990)	OR229966	2020-08-31
Europe	France	Garcia-Van Smevoorde et al (https://www.ncbi.nlm.nih.gov/pubmed/37764990)	OR229969	2020-07-31
Europe	France	Garcia-Van Smevoorde et al (https://www.ncbi.nlm.nih.gov/pubmed/37764990)	OR229971	2020-06-01
Europe	France	Garcia-Van Smevoorde et al (https://www.ncbi.nlm.nih.gov/pubmed/37764990)	OR229972	2020-08-08
Europe	France	Garcia-Van Smevoorde et al (https://www.ncbi.nlm.nih.gov/pubmed/37764990)	OR229968	2020-09-01
Europe	France	Garcia-Van Smevoorde et al (https://www.ncbi.nlm.nih.gov/pubmed/37764990)	OR229967	2020-06-01
Europe	France	Garcia-Van Smevoorde et al (https://www.ncbi.nlm.nih.gov/pubmed/37764990)	OR229970	2020-06-30
North America	Guadeloupe	Garcia-Van Smevoorde et al (https://www.ncbi.nlm.nih.gov/pubmed/37764990)	OR229964	2020-08-01
North America	Guadeloupe	Garcia-Van Smevoorde et al (https://www.ncbi.nlm.nih.gov/pubmed/37764990)	OR229961	2019-10-31
North America	Guadeloupe	Garcia-Van Smevoorde et al (https://www.ncbi.nlm.nih.gov/pubmed/37764990)	OR229962	2020-10-01
North America	Guadeloupe	Garcia-Van Smevoorde et al (https://www.ncbi.nlm.nih.gov/pubmed/37764990)	OR229963	2020-07-31
North America	Guadeloupe	Garcia-Van Smevoorde et al (https://www.ncbi.nlm.nih.gov/pubmed/37764990)	OR229959	2020-09-01
North America	Guadeloupe	Garcia-Van Smevoorde et al (https://www.ncbi.nlm.nih.gov/pubmed/37764990)	OR229958	2020-07-31
North America	Guadeloupe	Garcia-Van Smevoorde et al (https://www.ncbi.nlm.nih.gov/pubmed/37764990)	OR229960	2020-10-31
Southeast Asia	Indonesia	Christenbury et al (https://www.ncbi.nlm.nih.gov/pubmed/20600330)	GQ398258	1975-01-01
Southeast Asia	Indonesia	Christenbury et al (https://www.ncbi.nlm.nih.gov/pubmed/20600330)	GQ398259	1976-04-21
Southeast Asia	Indonesia	Christenbury et al (https://www.ncbi.nlm.nih.gov/pubmed/20600330)	GQ398262	1976-09-15
Asia	Indonesia	Vogels et al A	OR389316	1986-01-17
Asia	Indonesia	Vogels et al A	OR389317	1988-01-01
Southeast Asia	Indonesia	Christenbury et al (https://www.ncbi.nlm.nih.gov/pubmed/20600330)	GQ398260	1976-04-18
Southeast Asia	Indonesia	Christenbury et al (https://www.ncbi.nlm.nih.gov/pubmed/20600330)	GQ398261	1976-12-25
Africa	Somalia	Vogels et al A	OR389327	1993-04-11
Africa	Kenya	Langat et al	MN577562	2013-05-31
Africa	Kenya	Langat et al	MN577564	2014-06-01
Africa	Burkina Faso	Vogels et al A	OR389018	1982-12-28
Africa	Burkina Faso	Vasilakis et al (https://www.ncbi.nlm.nih.gov/pubmed/18570968)	EU056810	1983-01-01
Africa	Burkina Faso	Vogels et al A	OR389019	1986-04-18
Africa	Burkina Faso	Henn et al E	GU131843	1986-12-31
Africa	Cameroon	Key et al	OM317565	2020-06-24
Africa	Cameroon	Key et al	OM317566	2020-08-02
Africa	Burkina Faso	Fourie et al	MT982126	2019-08-10
Africa	Burkina Faso	Fourie et al	MT982148	2019-09-08
Africa	Burkina Faso	Baronti et al A	KY627762	2016-11-05
Africa	Burkina Faso	Baronti et al A	KY627763	2016-11-21
Africa	Burkina Faso	Letizia et al	MT261966	2017-11-08
Africa	Burkina Faso	Letizia et al	MT261965	2017-10-23
Africa	Burkina Faso	Letizia et al	MT261963	2017-10-25
Africa	Burkina Faso	Letizia et al	MT261957	2017-10-16
Africa	Burkina Faso	Letizia et al	MT261959	2017-10-17
Africa	Burkina Faso	Letizia et al	MT261958	2017-10-16
Africa	Burkina Faso	Letizia et al	MT261960	2017-10-17
Africa	Burkina Faso	Letizia et al	MT261968	2017-10-12
Africa	Senegal	Dieng et al (https://www.ncbi.nlm.nih.gov/pubmed/35879861)	ON231312	2018-11-08
Africa	Senegal	Dieng et al (https://www.ncbi.nlm.nih.gov/pubmed/35879861)	ON231311	2018-11-09
Africa	Senegal	Dieng et al (https://www.ncbi.nlm.nih.gov/pubmed/35879861)	ON231313	2018-11-09
Africa	Senegal	Gaye et al	MW288034	2018-11-01
Africa	Senegal	Gaye et al	MW288029	2018-10-01
Africa	Senegal	Gaye et al	MW288024	2018-10-01
Africa	Burkina Faso	Letizia et al	MT261967	2017-10-09
Africa	Burkina Faso	Fourie et al	MT982731	2016-11-02
Africa	Senegal	Fourie et al	MT981148	2019-01-04
Africa	Mauritania	Fourie et al	MT980927	2017-11-30
Africa	Mauritania	Fourie et al	MT981085	2018-12-13
Africa	Senegal	Dieng et al (https://www.ncbi.nlm.nih.gov/pubmed/35879861)	ON231310	2018-10-31
Africa	Senegal	Dieng et al (https://www.ncbi.nlm.nih.gov/pubmed/35879861)	ON231306	2018-10-28
Africa	Senegal	Dieng et al (https://www.ncbi.nlm.nih.gov/pubmed/35879861)	ON231309	2018-10-28
Africa	Senegal	Fourie et al	MT981011	2018-10-15
Africa	Mauritania	Stoek et al	OK384579	2018-10-13
Africa	Burkina Faso	Letizia et al	MT261964	2017-10-24
Africa	Burkina Faso	Letizia et al	MT261969	2017-10-30
Africa	Burkina Faso	Letizia et al	MT261962	2017-10-25
Africa	Burkina Faso	Letizia et al	MT261956	2017-10-16
Africa	Burkina Faso	Letizia et al	MT261970	2017-11-03
Africa	Burkina Faso	Letizia et al	MT261961	2017-10-26
Africa	Burkina Faso	Letizia et al	MT261971	2017-11-06
Africa	Niger	Su et al C	ON885286	2019-06-15
Africa	Niger	Su et al C	ON907580	2019-06-15
Africa	Niger	Su et al D	ON908223	2019-06-15
Southeast Asia	Indonesia	Christenbury et al (https://www.ncbi.nlm.nih.gov/pubmed/20600330)	GQ398263	1975-12-31
Southeast Asia	Indonesia	Christenbury et al (https://www.ncbi.nlm.nih.gov/pubmed/20600330)	GQ398264	1976-03-25
Asia	Indonesia	Vogels et al A	OR389314	1984-01-01
Southeast Asia	Singapore	Stica et al	OK469352	1993-12-31
Asia	Indonesia	Vogels et al A	OR389313	1984-01-01
Southeast Asia	Singapore	Yenamandra et al (https://www.ncbi.nlm.nih.gov/pubmed/34188091)	MW512409	2013-01-01
Southeast Asia	Singapore	Yenamandra et al (https://www.ncbi.nlm.nih.gov/pubmed/34188091)	MW512408	2013-01-01
Southeast Asia	Singapore	Yenamandra et al (https://www.ncbi.nlm.nih.gov/pubmed/34188091)	MW512431	2014-02-07
Southeast Asia	Malaysia	Dhanoa et al (https://www.ncbi.nlm.nih.gov/pubmed/27514512)	KU666945	2014-01-31
Southeast Asia	Singapore	Yenamandra et al (https://www.ncbi.nlm.nih.gov/pubmed/34188091)	MW512467	2016-12-31
Southeast Asia	Singapore	Lee et al A	JN851131	2005-01-01
China	China	Bai et al	KC964093	2001-11-12
China	China	Wu et al B (https://www.ncbi.nlm.nih.gov/pubmed/21703015)	FJ196852	2001-11-12
Southeast Asia	Philippines	Shihada et al	KU509269	2009-12-31
Southeast Asia	Philippines	Shihada et al	KU509274	2010-07-29
Southeast Asia	Philippines	Shihada et al	KU509275	2008-08-31
Southeast Asia	Philippines	Fung et al	MT832071	2013-01-01
Southeast Asia	Philippines	Fung et al	MT832055	2013-10-29
Southeast Asia	Philippines	Fung et al	MT832056	2013-10-29
Southeast Asia	Philippines	Fung et al	MT832061	2013-01-15
Southeast Asia	Philippines	Fung et al	MT832062	2013-04-16
Southeast Asia	Philippines	Fung et al	MT832057	2015-09-28
Southeast Asia	Philippines	Fung et al	MT832058	2015-09-28
Southeast Asia	Philippines	Fung et al	MT832073	2013-07-08
Southeast Asia	Philippines	Fung et al	MT832065	2014-01-05
Southeast Asia	Philippines	Fung et al	MT832066	2014-06-27
China	China	Zhang et al A	MK783205	2018-12-31
Southeast Asia	Philippines	Fung et al	MT832067	2013-08-01
Southeast Asia	Philippines	Fung et al	MT832077	2013-03-08
Southeast Asia	Philippines	Fung et al	MT832078	2013-03-08
Southeast Asia	Singapore	Yenamandra et al (https://www.ncbi.nlm.nih.gov/pubmed/34188091)	MW512489	2018-12-31
Southeast Asia	Philippines	Su et al C	ON885253	2019-07-02
Southeast Asia	Singapore	Yenamandra et al (https://www.ncbi.nlm.nih.gov/pubmed/34188091)	MW512434	2014-12-31
China	China	Jiang et al C	MW881533	2021-02-02
Southeast Asia	Philippines	Fung et al	MT832060	2014-12-31
Southeast Asia	Philippines	Fung et al	MT832076	2013-01-01
Southeast Asia	Philippines	Fung et al	MT832069	2013-02-11
Southeast Asia	Philippines	Fung et al	MT832070	2013-05-09
China	China	De et al	MH827542	2017-01-01
China	China	Wu et al A	MN018350	2016-06-29
China	China	De et al	MH827545	2017-01-01
China	China	Wu et al A	MN018364	2016-08-12
China	China	Su et al E	OM368352	2018-05-17
China	China	Su et al C	ON875316	2018-05-17
China	China	Su et al D	ON908222	2018-05-17
Oceania	New Caledonia	Inizan et al (https://www.ncbi.nlm.nih.gov/pubmed/32992973)	MN566109	2017-04-01
Oceania	New Caledonia	Inizan et al (https://www.ncbi.nlm.nih.gov/pubmed/32992973)	MN566110	2017-06-18
Oceania	Australia	Pyke et al A	MH985859	2017-01-01
Oceania	New Caledonia	Inizan et al (https://www.ncbi.nlm.nih.gov/pubmed/32992973)	MN566111	2018-04-09
Oceania	New Caledonia	Inizan et al (https://www.ncbi.nlm.nih.gov/pubmed/32992973)	MN566112	2018-04-23
Southeast Asia	Philippines	Kawashima et al	KF744398	2005-12-31
Asia	Taiwan	Ko et al (https://www.ncbi.nlm.nih.gov/pubmed/30286095)	MG599599	2001-05-11
Asia	Taiwan	Ko et al (https://www.ncbi.nlm.nih.gov/pubmed/30286095)	MG599594	2001-06-19
Asia	Taiwan	Ko et al (https://www.ncbi.nlm.nih.gov/pubmed/30286095)	MG599596	2001-06-30
Asia	Taiwan	Ko et al (https://www.ncbi.nlm.nih.gov/pubmed/30286095)	MG599595	2001-11-11
Asia	Taiwan	Chen et al A	DQ645542	2001-11-12
Asia	Taiwan	Ko et al (https://www.ncbi.nlm.nih.gov/pubmed/30286095)	MG599592	2001-11-01
Asia	Taiwan	Chen et al A	DQ645540	2001-10-31
Asia	Taiwan	Ko et al (https://www.ncbi.nlm.nih.gov/pubmed/30286095)	MG599597	2001-12-02
Asia	Taiwan	Chen et al A	DQ645543	2001-12-03
Asia	Taiwan	Ko et al (https://www.ncbi.nlm.nih.gov/pubmed/30286095)	MG599598	2001-12-06
Asia	Taiwan	Chen et al A	DQ645544	2001-12-07
Asia	Taiwan	Chen et al A	DQ645541	2001-11-03
Asia	Taiwan	Ko et al (https://www.ncbi.nlm.nih.gov/pubmed/30286095)	MG599593	2001-07-06
Asia	Taiwan	Ko et al (https://www.ncbi.nlm.nih.gov/pubmed/30286095)	MG599600	2001-08-05
Asia	Taiwan	Ko et al (https://www.ncbi.nlm.nih.gov/pubmed/30286095)	MG599601	2001-11-07
Asia	Taiwan	Ko et al (https://www.ncbi.nlm.nih.gov/pubmed/30286095)	MG599610	2002-01-13
Asia	Taiwan	Ko et al (https://www.ncbi.nlm.nih.gov/pubmed/30286095)	MG599606	2001-12-20
Asia	Taiwan	Ko et al (https://www.ncbi.nlm.nih.gov/pubmed/30286095)	MG599617	2002-01-01
Asia	Taiwan	Ko et al (https://www.ncbi.nlm.nih.gov/pubmed/30286095)	MG599603	2002-02-15
Asia	Taiwan	Ko et al (https://www.ncbi.nlm.nih.gov/pubmed/30286095)	MG599614	2002-02-15
Asia	Taiwan	Ko et al (https://www.ncbi.nlm.nih.gov/pubmed/30286095)	MG599630	2002-10-30
Asia	Taiwan	Chen et al A	DQ645555	2002-11-01
Asia	Taiwan	Ko et al (https://www.ncbi.nlm.nih.gov/pubmed/30286095)	MG599619	2002-06-10
Asia	Taiwan	Ko et al (https://www.ncbi.nlm.nih.gov/pubmed/30286095)	MG599611	2002-03-03
Asia	Taiwan	Ko et al (https://www.ncbi.nlm.nih.gov/pubmed/30286095)	MG599633	2002-08-30
Asia	Taiwan	Ko et al (https://www.ncbi.nlm.nih.gov/pubmed/30286095)	MG599602	2002-01-08
Asia	Taiwan	Ko et al (https://www.ncbi.nlm.nih.gov/pubmed/30286095)	MG599609	2002-01-08
Asia	Taiwan	Ko et al (https://www.ncbi.nlm.nih.gov/pubmed/30286095)	MG599608	2002-01-08
Asia	Taiwan	Ko et al (https://www.ncbi.nlm.nih.gov/pubmed/30286095)	MG599612	2002-03-03
Asia	Taiwan	Ko et al (https://www.ncbi.nlm.nih.gov/pubmed/30286095)	MG599604	2002-03-03
Asia	Taiwan	Ko et al (https://www.ncbi.nlm.nih.gov/pubmed/30286095)	MG599628	2002-12-31
Asia	Taiwan	Ko et al (https://www.ncbi.nlm.nih.gov/pubmed/30286095)	MG599624	2002-09-13
Asia	Taiwan	Chen et al A	DQ645551	2002-09-12
Asia	Taiwan	Ko et al (https://www.ncbi.nlm.nih.gov/pubmed/30286095)	MG599632	2002-11-17
Asia	Taiwan	Chen et al A	DQ645556	2002-11-18
Asia	Taiwan	Ko et al (https://www.ncbi.nlm.nih.gov/pubmed/30286095)	MG599605	2002-06-05
Asia	Taiwan	Chen et al A	DQ645545	2002-06-17
Asia	Taiwan	Chen et al A	DQ645546	2002-06-24
Asia	Taiwan	Ko et al (https://www.ncbi.nlm.nih.gov/pubmed/30286095)	MG599620	2002-08-17
Asia	Taiwan	Chen et al A	DQ645549	2002-08-18
Asia	Taiwan	Chen et al A	DQ645548	2002-07-20
Asia	Taiwan	Ko et al (https://www.ncbi.nlm.nih.gov/pubmed/30286095)	MG599616	2002-08-06
Asia	Taiwan	Ko et al (https://www.ncbi.nlm.nih.gov/pubmed/30286095)	MG599621	2002-08-20
Asia	Taiwan	Chen et al A	DQ645550	2002-08-19
Asia	Taiwan	Ko et al (https://www.ncbi.nlm.nih.gov/pubmed/30286095)	MG599629	2002-10-25
Asia	Taiwan	Chen et al A	DQ645554	2002-10-26
Asia	Taiwan	Ko et al (https://www.ncbi.nlm.nih.gov/pubmed/30286095)	MG599625	2002-09-14
Asia	Taiwan	Chen et al A	DQ645552	2002-09-13
Asia	Taiwan	Ko et al (https://www.ncbi.nlm.nih.gov/pubmed/30286095)	MG599615	2002-03-08
Asia	Taiwan	Ko et al (https://www.ncbi.nlm.nih.gov/pubmed/30286095)	MG599622	2002-06-24
Asia	Taiwan	Ko et al (https://www.ncbi.nlm.nih.gov/pubmed/30286095)	MG599634	2002-10-03
Asia	Taiwan	Ko et al (https://www.ncbi.nlm.nih.gov/pubmed/30286095)	MG599627	2002-12-03
Oceania	Australia	Pyke et al B	MT921572	2000-01-01
China	China	Wu et al B (https://www.ncbi.nlm.nih.gov/pubmed/21703015)	FJ196853	2003-01-01
China	China	Bai et al	KC964094	1993-12-25
China	China	Wu et al B (https://www.ncbi.nlm.nih.gov/pubmed/21703015)	FJ196854	1993-12-25
Southeast Asia	Singapore	Lee et al A	JN851124	2005-01-01
Southeast Asia	Singapore	Schreiber et al (https://www.ncbi.nlm.nih.gov/pubmed/19211734)	EU081177	2005-07-31
Southeast Asia	Singapore	Schreiber et al (https://www.ncbi.nlm.nih.gov/pubmed/19211734)	EU081178	2005-02-05
Southeast Asia	Singapore	Schreiber et al (https://www.ncbi.nlm.nih.gov/pubmed/19211734)	EU081179	2005-04-28
Southeast Asia	Singapore	Schreiber et al (https://www.ncbi.nlm.nih.gov/pubmed/19211734)	EU081180	2005-12-31
Southeast Asia	Indonesia	Sasmono et al (https://www.ncbi.nlm.nih.gov/pubmed/25784569)	KC762661	2007-09-24
Southeast Asia	Indonesia	Sasmono et al (https://www.ncbi.nlm.nih.gov/pubmed/25784569)	KC762664	2008-03-28
Southeast Asia	Singapore	Yenamandra et al (https://www.ncbi.nlm.nih.gov/pubmed/34188091)	MW512414	2014-12-31
Oceania	Australia	Pyke et al B	MT921573	2004-01-01
Oceania	Papua New Guinea	Luang-Suarkia et al	KY794785	2010-05-11
Oceania	Australia	Pyke et al B	MT921570	2013-01-01
Oceania	Papua New Guinea	Zhang et al B	KU517845	2013-04-23
Oceania	Australia	Pyke et al A	MH985858	2016-12-31
Oceania	Papua New Guinea	Jonduo et al (https://www.ncbi.nlm.nih.gov/pubmed/35895415)	OL321176	2016-01-01
Oceania	Papua New Guinea	Jonduo et al (https://www.ncbi.nlm.nih.gov/pubmed/35895415)	OL321183	2016-03-12
Oceania	Papua New Guinea	Jonduo et al (https://www.ncbi.nlm.nih.gov/pubmed/35895415)	OL321186	2016-04-12
Oceania	Papua New Guinea	Jonduo et al (https://www.ncbi.nlm.nih.gov/pubmed/35895415)	OL321182	2016-03-05
Oceania	Papua New Guinea	Jonduo et al (https://www.ncbi.nlm.nih.gov/pubmed/35895415)	OL321184	2016-05-10
China	China	De et al	MH827526	2017-01-01
China	China	Wu et al A	MN018351	2015-05-17
Oceania	Papua New Guinea	Jonduo et al (https://www.ncbi.nlm.nih.gov/pubmed/35895415)	OL321178	2016-03-07
Oceania	Papua New Guinea	Jonduo et al (https://www.ncbi.nlm.nih.gov/pubmed/35895415)	OL321185	2016-01-01
Oceania	Papua New Guinea	Pyke et al B	MT921571	2015-11-07
Oceania	Papua New Guinea	Jonduo et al (https://www.ncbi.nlm.nih.gov/pubmed/35895415)	OL321177	2016-01-31
China	China	De et al	MH827544	2017-01-01
China	China	Wu et al A	MN018363	2016-02-23
Southeast Asia	Indonesia	Sasmono et al (https://www.ncbi.nlm.nih.gov/pubmed/25784569)	KC762657	2008-04-23
Southeast Asia	Indonesia	Sasmono et al (https://www.ncbi.nlm.nih.gov/pubmed/25784569)	KC762659	2008-04-15
Southeast Asia	Indonesia	Sasmono et al (https://www.ncbi.nlm.nih.gov/pubmed/25784569)	KC762660	2007-11-21
Southeast Asia	Singapore	Hapuarachchi et al A (https://www.ncbi.nlm.nih.gov/pubmed/25811657)	KM279604	2008-05-19
Southeast Asia	Singapore	Yenamandra et al (https://www.ncbi.nlm.nih.gov/pubmed/34188091)	MW512356	2009-08-21
Southeast Asia	Thailand	Shihada et al	KU509272	2009-12-31
Southeast Asia	Singapore	Hapuarachchi et al A (https://www.ncbi.nlm.nih.gov/pubmed/25811657)	KM279605	2009-01-01
Southeast Asia	Singapore	Yenamandra et al (https://www.ncbi.nlm.nih.gov/pubmed/34188091)	MW512359	2010-12-24
Southeast Asia	Singapore	Yenamandra et al (https://www.ncbi.nlm.nih.gov/pubmed/34188091)	MW512360	2010-12-24
Southeast Asia	Singapore	Hapuarachchi et al A (https://www.ncbi.nlm.nih.gov/pubmed/25811657)	KM279603	2007-05-16
Southeast Asia	Singapore	Yenamandra et al (https://www.ncbi.nlm.nih.gov/pubmed/34188091)	MW512342	2007-02-24
Southeast Asia	Singapore	Lee et al A	JN851114	2007-07-11
Southeast Asia	Singapore	Lee et al A	JN851120	2007-12-31
Southeast Asia	Singapore	Yenamandra et al (https://www.ncbi.nlm.nih.gov/pubmed/34188091)	MW512343	2007-01-01
Southeast Asia	Singapore	Yenamandra et al (https://www.ncbi.nlm.nih.gov/pubmed/34188091)	MW512345	2007-07-11
Southeast Asia	Singapore	Yenamandra et al (https://www.ncbi.nlm.nih.gov/pubmed/34188091)	MW512348	2007-09-19
Southeast Asia	Singapore	Hapuarachchi et al B	OP410989	2007-07-01
Southeast Asia	Singapore	Christenbury et al (https://www.ncbi.nlm.nih.gov/pubmed/20600330)	GQ398265	2008-01-01
Southeast Asia	Thailand	Salje et al	KY586700	2009-12-31
Southeast Asia	Singapore	Lee et al A	JN851121	2008-07-15
Southeast Asia	Singapore	Yenamandra et al (https://www.ncbi.nlm.nih.gov/pubmed/34188091)	MW512351	2008-11-28
Southeast Asia	Singapore	Hapuarachchi et al A (https://www.ncbi.nlm.nih.gov/pubmed/25811657)	KM279602	2008-04-16
Southeast Asia	Singapore	Yenamandra et al (https://www.ncbi.nlm.nih.gov/pubmed/34188091)	MW512354	2009-01-01
Southeast Asia	Singapore	Yenamandra et al (https://www.ncbi.nlm.nih.gov/pubmed/34188091)	MW512355	2009-12-11
Southeast Asia	Singapore	Hapuarachchi et al A (https://www.ncbi.nlm.nih.gov/pubmed/25811657)	KM279609	2009-02-24
Southeast Asia	Singapore	Yenamandra et al (https://www.ncbi.nlm.nih.gov/pubmed/34188091)	MW512358	2010-01-20
Southeast Asia	Singapore	Hapuarachchi et al A (https://www.ncbi.nlm.nih.gov/pubmed/25811657)	KM279610	2010-06-12
Southeast Asia	Singapore	Hapuarachchi et al A (https://www.ncbi.nlm.nih.gov/pubmed/25811657)	KM279518	2011-03-06
Southeast Asia	Singapore	Hapuarachchi et al A (https://www.ncbi.nlm.nih.gov/pubmed/25811657)	KM279515	2011-06-16
Southeast Asia	Singapore	Hapuarachchi et al A (https://www.ncbi.nlm.nih.gov/pubmed/25811657)	KM279520	2011-06-16
Southeast Asia	Singapore	Hapuarachchi et al A (https://www.ncbi.nlm.nih.gov/pubmed/25811657)	KM279569	2012-06-10
Southeast Asia	Singapore	Hapuarachchi et al A (https://www.ncbi.nlm.nih.gov/pubmed/25811657)	KM279572	2012-08-21
Southeast Asia	Singapore	Hapuarachchi et al A (https://www.ncbi.nlm.nih.gov/pubmed/25811657)	KM279573	2012-10-13
Southeast Asia	Singapore	Sung et al (https://www.ncbi.nlm.nih.gov/pubmed/27509020)	KX380820	2012-12-31
Southeast Asia	Singapore	Sung et al (https://www.ncbi.nlm.nih.gov/pubmed/27509020)	KX380827	2013-01-27
Southeast Asia	Singapore	Sung et al (https://www.ncbi.nlm.nih.gov/pubmed/27509020)	KX380826	2013-01-01
Southeast Asia	Singapore	Sung et al (https://www.ncbi.nlm.nih.gov/pubmed/27509020)	KX380814	2012-12-31
Southeast Asia	Singapore	Hapuarachchi et al A (https://www.ncbi.nlm.nih.gov/pubmed/25811657)	KM279514	2011-05-08
Southeast Asia	Singapore	Hapuarachchi et al A (https://www.ncbi.nlm.nih.gov/pubmed/25811657)	KM279525	2011-08-03
Southeast Asia	Singapore	Hapuarachchi et al A (https://www.ncbi.nlm.nih.gov/pubmed/25811657)	KM279586	2011-08-03
Southeast Asia	Singapore	Hapuarachchi et al A (https://www.ncbi.nlm.nih.gov/pubmed/25811657)	KM279583	2011-09-14
Southeast Asia	Singapore	Hapuarachchi et al A (https://www.ncbi.nlm.nih.gov/pubmed/25811657)	KM279555	2012-03-12
Southeast Asia	Singapore	Hapuarachchi et al A (https://www.ncbi.nlm.nih.gov/pubmed/25811657)	KM279535	2012-03-17
Southeast Asia	Singapore	Hapuarachchi et al A (https://www.ncbi.nlm.nih.gov/pubmed/25811657)	KM279559	2012-05-17
Southeast Asia	Singapore	Hapuarachchi et al A (https://www.ncbi.nlm.nih.gov/pubmed/25811657)	KM279564	2012-12-16
Southeast Asia	Singapore	Yenamandra et al (https://www.ncbi.nlm.nih.gov/pubmed/34188091)	MW512383	2013-06-06
Southeast Asia	Singapore	Hapuarachchi et al A (https://www.ncbi.nlm.nih.gov/pubmed/25811657)	KM279527	2011-08-30
Southeast Asia	Singapore	Hapuarachchi et al A (https://www.ncbi.nlm.nih.gov/pubmed/25811657)	KM279531	2012-09-04
Southeast Asia	Singapore	Hapuarachchi et al A (https://www.ncbi.nlm.nih.gov/pubmed/25811657)	KM279547	2012-09-04
Southeast Asia	Singapore	Hapuarachchi et al A (https://www.ncbi.nlm.nih.gov/pubmed/25811657)	KM279540	2012-07-23
Southeast Asia	Singapore	Hapuarachchi et al A (https://www.ncbi.nlm.nih.gov/pubmed/25811657)	KM279545	2012-07-23
Southeast Asia	Singapore	Lee et al A	JN851130	2005-02-09
Southeast Asia	Indonesia	Sasmono et al (https://www.ncbi.nlm.nih.gov/pubmed/25784569)	KC762674	2008-03-11
Southeast Asia	Indonesia	Sasmono et al (https://www.ncbi.nlm.nih.gov/pubmed/25784569)	KC762673	2008-03-11
Southeast Asia	Indonesia	Sasmono et al (https://www.ncbi.nlm.nih.gov/pubmed/25784569)	KC762677	2008-02-15
Southeast Asia	Indonesia	Sasmono et al (https://www.ncbi.nlm.nih.gov/pubmed/25784569)	KC762675	2008-03-08
Southeast Asia	Singapore	Yenamandra et al (https://www.ncbi.nlm.nih.gov/pubmed/34188091)	MW512385	2013-01-01
Europe	France	Baronti et al B	MF004385	2014-09-06
		Shihada et al	KU509270	2012-12-31
China	China	Su et al A	MK564477	2016-04-15
Southeast Asia	Singapore	Yenamandra et al (https://www.ncbi.nlm.nih.gov/pubmed/34188091)	MW512450	2016-05-27
Southeast Asia	Singapore	Hapuarachchi et al B	OP410992	2016-10-01
Southeast Asia	Singapore	Yenamandra et al (https://www.ncbi.nlm.nih.gov/pubmed/34188091)	MW512479	2018-12-31
Asia	Taiwan	Yang et al A	KU365901	2015-01-01
China	China	Wu et al A	MN018352	2015-09-07
Asia	Taiwan	Yang et al A	KU365903	2015-03-17
Asia	Taiwan	Cheng et al (https://www.ncbi.nlm.nih.gov/pubmed/35865937)	OR593368	2015-10-17
Asia	Taiwan	Cheng et al (https://www.ncbi.nlm.nih.gov/pubmed/35865937)	OR593377	2015-09-05
Asia	Taiwan	Yang et al A	KU365902	2015-01-28
Asia	Taiwan	Cheng et al (https://www.ncbi.nlm.nih.gov/pubmed/35865937)	OR593363	2015-09-04
Asia	Taiwan	Cheng et al (https://www.ncbi.nlm.nih.gov/pubmed/35865937)	OR593380	2015-09-25
Asia	Taiwan	Cheng et al (https://www.ncbi.nlm.nih.gov/pubmed/35865937)	OR593376	2015-09-03
Asia	Taiwan	Cheng et al (https://www.ncbi.nlm.nih.gov/pubmed/35865937)	OR593362	2015-09-02
Asia	Taiwan	Cheng et al (https://www.ncbi.nlm.nih.gov/pubmed/35865937)	OR593381	2015-09-26
Asia	Taiwan	Cheng et al (https://www.ncbi.nlm.nih.gov/pubmed/35865937)	OR593365	2015-10-01
Asia	Taiwan	Cheng et al (https://www.ncbi.nlm.nih.gov/pubmed/35865937)	OR593382	2015-09-27
Asia	Taiwan	Cheng et al (https://www.ncbi.nlm.nih.gov/pubmed/35865937)	OR593373	2015-08-28
Asia	Taiwan	Cheng et al (https://www.ncbi.nlm.nih.gov/pubmed/35865937)	OR593364	2015-10-01
Asia	Taiwan	Cheng et al (https://www.ncbi.nlm.nih.gov/pubmed/35865937)	OR593369	2015-11-03
Asia	Taiwan	Cheng et al (https://www.ncbi.nlm.nih.gov/pubmed/35865937)	OR593372	2015-08-21
Asia	Taiwan	Cheng et al (https://www.ncbi.nlm.nih.gov/pubmed/35865937)	OR593379	2015-09-13
Asia	Taiwan	Cheng et al (https://www.ncbi.nlm.nih.gov/pubmed/35865937)	OR593378	2015-09-11
Asia	Taiwan	Cheng et al (https://www.ncbi.nlm.nih.gov/pubmed/35865937)	OR593370	2015-11-03
Asia	Taiwan	Cheng et al (https://www.ncbi.nlm.nih.gov/pubmed/35865937)	OR593366	2015-10-04
Asia	Taiwan	Cheng et al (https://www.ncbi.nlm.nih.gov/pubmed/35865937)	OR593375	2015-09-05
Asia	Taiwan	Cheng et al (https://www.ncbi.nlm.nih.gov/pubmed/35865937)	OR593371	2015-11-21
Asia	Taiwan	Cheng et al (https://www.ncbi.nlm.nih.gov/pubmed/35865937)	OR593383	2015-10-05
Asia	Taiwan	Cheng et al (https://www.ncbi.nlm.nih.gov/pubmed/35865937)	OR593367	2015-10-05
Asia	Taiwan	Cheng et al (https://www.ncbi.nlm.nih.gov/pubmed/35865937)	OR593374	2015-08-30
Southeast Asia	Singapore	Yenamandra et al (https://www.ncbi.nlm.nih.gov/pubmed/34188091)	MW512364	2011-11-26
China	China	Su et al E	MN923111	2019-08-24
Southeast Asia	Singapore	Yenamandra et al (https://www.ncbi.nlm.nih.gov/pubmed/34188091)	MW512480	2018-12-31
Southeast Asia	Vietnam	Henn et al F	EU482640	2006-12-10
Southeast Asia	Vietnam	Henn et al F	EU482672	2006-09-04
Southeast Asia	Vietnam	Katzelnick et al	MW945435	2006-09-04
Asia	Vietnam	Vogels et al A	OR389031	2006-09-03
Asia	Malaysia	Idris et al	MH048673	2014-12-06
Southeast Asia	Malaysia	Idris et al	MH048675	2014-12-07
China	China	Yang et al B	MF043956	2016-01-01
China	China	Zhao et al B	MW721475	2010-10-09
China	China	Zhao et al B	MW721474	2010-10-09
China	China	Zhao et al C (https://www.ncbi.nlm.nih.gov/pubmed/23166230)	JX470186	2010-12-31
China	China	Zhao et al D	KP723479	2010-11-21
Southeast Asia	Indonesia	Sasmono et al (https://www.ncbi.nlm.nih.gov/pubmed/25784569)	KC762672	2008-04-09
Southeast Asia	Indonesia	Sasmono et al (https://www.ncbi.nlm.nih.gov/pubmed/25784569)	KC762679	2010-03-29
Southeast Asia	Indonesia	Sasmono et al (https://www.ncbi.nlm.nih.gov/pubmed/25784569)	KC762680	2010-04-05
China	China	Su et al A	MK564486	2018-08-28
Asia	China	Su et al C	ON907579	2017-08-07
China	China	Su et al A	MK564487	2018-09-03
China	China	Zhang et al A	MK783204	2018-08-23
China	China	Zhao et al B	MW721459	2018-10-01
China	China	Su et al C	ON887640	2018-08-28
China	China	Su et al D	ON908226	2018-08-28
Southeast Asia	Singapore	Yenamandra et al (https://www.ncbi.nlm.nih.gov/pubmed/34188091)	MW512376	2012-01-01
China	China	Zhao et al E	KX655788	2015-01-01
Africa	Tanzania	Meschi et al	MG189962	2014-06-01
Africa	Tanzania	Alfsnes et al (https://www.ncbi.nlm.nih.gov/pubmed/34746356)	MZ857213	2014-06-30
Africa	Tanzania	Alfsnes et al (https://www.ncbi.nlm.nih.gov/pubmed/34746356)	MZ857212	2014-01-01
Africa	Tanzania	Alfsnes et al (https://www.ncbi.nlm.nih.gov/pubmed/34746356)	MZ857214	2014-12-31
Africa	Kenya	Alfsnes et al (https://www.ncbi.nlm.nih.gov/pubmed/34746356)	MZ857208	2013-12-30
Africa	Somalia	Alfsnes et al (https://www.ncbi.nlm.nih.gov/pubmed/34746356)	MZ857215	2015-01-01
Africa	Mozambique	Alfsnes et al (https://www.ncbi.nlm.nih.gov/pubmed/34746356)	MZ857211	2014-08-06
Africa	Tanzania	Alfsnes et al (https://www.ncbi.nlm.nih.gov/pubmed/34746356)	MZ857210	2014-08-06
China	China	Su et al A	MK564478	2016-04-22
China	China	Li et al A	KT187553	2014-06-20
China	China	Zhao et al F (https://www.ncbi.nlm.nih.gov/pubmed/27257804)	KP012546	2014-12-31
China	China	Zhao et al B	MW721465	2014-10-01
China	China	Zhan et al	KT187555	2014-01-03
China	China	Li et al A	KT187554	2014-08-22
China	China	Zhao et al B	MW721466	2014-10-31
China	China	Zhan et al	KT187557	2014-12-07
China	China	Zhao et al F (https://www.ncbi.nlm.nih.gov/pubmed/27257804)	KP723478	2014-12-31
China	China	Zhao et al B	MW721473	2014-10-01
China	China	Zhan et al	KT187556	2014-05-30
China	China	Li et al B	KT187558	2014-08-29
China	China	Zhao et al B	MW721468	2014-10-31
China	China	Zhao et al G	KX225486	2015-01-01
China	China	Zhao et al B	MW721463	2014-10-28
China	China	Zhao et al E	KX655787	2015-01-01
China	China	Zhao et al B	MW721464	2014-10-29
China	China	Zhao et al B	MW721467	2014-10-01
China	China	Zhao et al B	MW721462	2014-10-31
China	China	Zhao et al E	KX655786	2015-01-06
China	China	Zhao et al G	KX225485	2015-01-01
China	China	Su et al B	MK578532	2016-04-01
South Asia	Nepal	Ngwe Tun et al A (https://www.ncbi.nlm.nih.gov/pubmed/34452310)	MW730833	2017-07-01
Southeast Asia	Malaysia	Dhanoa et al (https://www.ncbi.nlm.nih.gov/pubmed/27514512)	KU666946	2014-02-28
Southeast Asia	Singapore	Sung et al (https://www.ncbi.nlm.nih.gov/pubmed/27509020)	KX380836	2013-12-31
Southeast Asia	Singapore	Sung et al (https://www.ncbi.nlm.nih.gov/pubmed/27509020)	KX380835	2013-01-01
Southeast Asia	Singapore	Sung et al (https://www.ncbi.nlm.nih.gov/pubmed/27509020)	KX380832	2013-12-31
Southeast Asia	Singapore	Sung et al (https://www.ncbi.nlm.nih.gov/pubmed/27509020)	KX380833	2013-01-01
Southeast Asia	Singapore	Yenamandra et al (https://www.ncbi.nlm.nih.gov/pubmed/34188091)	MW512406	2013-12-31
Southeast Asia	Singapore	Yenamandra et al (https://www.ncbi.nlm.nih.gov/pubmed/34188091)	MW512407	2013-01-01
Southeast Asia	Singapore	Yenamandra et al (https://www.ncbi.nlm.nih.gov/pubmed/34188091)	MW512369	2011-08-06
Southeast Asia	Singapore	Yenamandra et al (https://www.ncbi.nlm.nih.gov/pubmed/34188091)	MW512448	2015-05-25
Southeast Asia	Singapore	Yenamandra et al (https://www.ncbi.nlm.nih.gov/pubmed/34188091)	MW512466	2016-01-01
Asia	Vietnam	Tran et al	OQ028230	2020-09-07
Oceania	Australia	Pyke et al C	MN982899	2019-05-01
Asia	Vietnam	Tran et al	OQ028232	2020-03-02
Asia	Vietnam	Phadungsombat et al A (https://www.ncbi.nlm.nih.gov/pubmed/37317240.0)	OQ832618	2019-10-31
Asia	Vietnam	Phadungsombat et al A (https://www.ncbi.nlm.nih.gov/pubmed/37317240.0)	OQ832624	2020-09-01
Asia	Vietnam	Phadungsombat et al A (https://www.ncbi.nlm.nih.gov/pubmed/37317240.0)	OQ832625	2020-09-30
China	China	Zheng et al (https://www.ncbi.nlm.nih.gov/pubmed/32451883)	MN952966	2015-11-30
China	China	Zheng et al (https://www.ncbi.nlm.nih.gov/pubmed/32451883)	MN952967	2015-11-01
Southeast Asia	Singapore	Yenamandra et al (https://www.ncbi.nlm.nih.gov/pubmed/34188091)	MW512464	2016-03-21
China	China	Wu et al A	MN018357	2014-05-28
China	China	Su et al E	MN923112	2019-08-26
China	China	Su et al E	OM349569	2019-09-25
China	China	Su et al E	OM368351	2019-09-16
China	China	Su et al C	ON890422	2019-09-16
China	China	Su et al D	ON908229	2019-09-16
Southeast Asia	Indonesia	Zhang et al B	KU517846	2014-05-07
China	China	De et al	MH827539	2017-01-01
China	China	Wu et al A	MN018353	2016-06-15
Southeast Asia	Singapore	Yenamandra et al (https://www.ncbi.nlm.nih.gov/pubmed/34188091)	MW512465	2016-02-08
South Asia	Nepal	Ngwe Tun et al A (https://www.ncbi.nlm.nih.gov/pubmed/34452310)	MW730822	2017-07-01
South Asia	Nepal	Ngwe Tun et al A (https://www.ncbi.nlm.nih.gov/pubmed/34452310)	MW730839	2017-07-31
South Asia	Nepal	Ngwe Tun et al A (https://www.ncbi.nlm.nih.gov/pubmed/34452310)	MW730831	2017-07-31
South Asia	Nepal	Ngwe Tun et al A (https://www.ncbi.nlm.nih.gov/pubmed/34452310)	MW730823	2017-07-01
South Asia	Nepal	Ngwe Tun et al A (https://www.ncbi.nlm.nih.gov/pubmed/34452310)	MW730814	2017-07-31
South Asia	Nepal	Ngwe Tun et al A (https://www.ncbi.nlm.nih.gov/pubmed/34452310)	MW730816	2017-07-01
South Asia	Nepal	Ngwe Tun et al A (https://www.ncbi.nlm.nih.gov/pubmed/34452310)	MW730821	2017-07-01
South Asia	Nepal	Ngwe Tun et al A (https://www.ncbi.nlm.nih.gov/pubmed/34452310)	MW730818	2017-07-15
South Asia	Nepal	Ngwe Tun et al A (https://www.ncbi.nlm.nih.gov/pubmed/34452310)	MW730820	2017-07-31
South Asia	Nepal	Ngwe Tun et al A (https://www.ncbi.nlm.nih.gov/pubmed/34452310)	MW730827	2017-07-15
Southeast Asia	Singapore	Lee et al A	JN851123	2004-01-01
Southeast Asia	Singapore	Lee et al A	JN851126	2005-12-31
Oceania	Guam	Henn et al G	HM488257	2001-02-28
Southeast Asia	Singapore	Grant et al (https://www.ncbi.nlm.nih.gov/pubmed/21632767)	JF327392	2009-01-01
Southeast Asia	Brunei	Osman et al (https://www.ncbi.nlm.nih.gov/pubmed/18406488)	EU179857	2005-04-12
Southeast Asia	Indonesia	Shihada et al	KU509268	2009-12-31
Southeast Asia	Indonesia	Sasmono et al (https://www.ncbi.nlm.nih.gov/pubmed/25784569)	KC762668	2008-03-11
Southeast Asia	Indonesia	Sasmono et al (https://www.ncbi.nlm.nih.gov/pubmed/25784569)	KC762670	2007-12-11
Southeast Asia	Singapore	Yenamandra et al (https://www.ncbi.nlm.nih.gov/pubmed/34188091)	MW512402	2013-01-01
Asia	Malaysia	Idris et al	MH048672	2014-12-01
Asia	Malaysia	Vogels et al A	OR389025	2009-05-27
China	China	Lin et al	KC131142	2012-09-01
China	China	Wu et al A	MN018356	2014-09-23
China	China	Zhao et al B	MW721472	2014-10-01
Southeast Asia	Singapore	Yenamandra et al (https://www.ncbi.nlm.nih.gov/pubmed/34188091)	MW512401	2013-04-01
Southeast Asia	Malaysia	Idris et al	MH048671	2014-12-31
Southeast Asia	Singapore	Yenamandra et al (https://www.ncbi.nlm.nih.gov/pubmed/34188091)	MW512447	2015-12-31
Southeast Asia	Singapore	Yenamandra et al (https://www.ncbi.nlm.nih.gov/pubmed/34188091)	MW512463	2016-01-01
China	China	Su et al A	MK564476	2017-08-08
Southeast Asia	Indonesia	Haryanto et al (https://www.ncbi.nlm.nih.gov/pubmed/31357059)	MK411558	2016-02-20
Southeast Asia	Indonesia	Haryanto et al (https://www.ncbi.nlm.nih.gov/pubmed/31357059)	MK411559	2016-02-23
Asia	Vietnam	Su et al C	OP984834	2022-11-20
China	China	Su et al E	MN923116	2019-06-30
Asia	China	Su et al F	OR125606	2023-05-06
Asia	Indonesia	Su et al F	OR136164	2023-05-09
Southeast Asia	Malaysia	Dhanoa et al (https://www.ncbi.nlm.nih.gov/pubmed/27514512)	KU666948	2014-02-01
Southeast Asia	Singapore	Yenamandra et al (https://www.ncbi.nlm.nih.gov/pubmed/34188091)	MW512452	2016-01-01
Asia	China	Yu et al B	OP684152	2017-07-02
Southeast Asia	Singapore	Yenamandra et al (https://www.ncbi.nlm.nih.gov/pubmed/34188091)	MW512435	2015-01-01
China	China	Zhao et al H	KX621245	2015-01-01
China	China	Zhao et al H	KX621248	2015-03-21
China	China	De et al	MH827533	2017-12-31
China	China	Wu et al A	MN018337	2015-06-20
China	China	Zhao et al B	MW721460	2018-10-01
China	China	Su et al A	MK564479	2016-08-23
China	China	Wu et al A	MN018340	2016-07-07
China	China	Wu et al A	MN018348	2016-07-18
China	China	De et al	MH827543	2017-01-01
China	China	Wu et al A	MN018347	2016-10-10
China	China	Zhao et al B	MW721469	2017-10-01
China	China	Zhao et al B	MW721471	2014-10-31
Asia	Vietnam	Ashall et al	OQ426918	2018-09-19
China	China	Zhang et al A	MK783201	2018-11-15
China	China	Zhao et al B	MW721461	2018-10-01
Southeast Asia	Singapore	Yenamandra et al (https://www.ncbi.nlm.nih.gov/pubmed/34188091)	MW512451	2016-01-01
Southeast Asia	Thailand	Phadungsombat et al B	LC410189	2016-10-01
Southeast Asia	Thailand	Phadungsombat et al B	LC410190	2016-10-01
Southeast Asia	Thailand	Phadungsombat et al B	LC410191	2017-02-01
China	China	Zhang et al A	MK783192	2018-06-28
China	China	Su et al A	MK564484	2018-07-23
China	China	Zhang et al A	MK783191	2018-12-31
China	China	Zhang et al A	MK783199	2018-07-09
China	China	Zhang et al A	MK783196	2018-01-06
China	China	Zhang et al A	MK783197	2018-07-21
China	China	Zhang et al A	MK783198	2018-12-31
China	China	Zhang et al A	MK783194	2018-02-09
China	China	Zhang et al A	MK783193	2018-04-16
China	China	Zhang et al A	MK783195	2018-04-16
Southeast Asia	Thailand	Poltep et al (https://www.ncbi.nlm.nih.gov/pubmed/34564546)	MZ636804	2019-11-30
Asia	China	Sun et al B	OR029731	2019-08-21
Asia	China	Sun et al B	OR029721	2019-08-16
China	China	Su et al C	ON888666	2019-08-16
China	China	Su et al D	ON908227	2019-08-16
China	China	Zhao et al B	MW720952	2019-09-01
China	China	Long et al	MT754369	2019-10-24
China	China	Long et al	MT754370	2019-10-24
China	China	Long et al	MT754371	2019-10-24
China	China	Sun et al C	MZ453010	2019-01-01
China	China	Sun et al C	MZ453009	2019-12-31
China	China	Sun et al C	MZ453006	2019-12-31
China	China	Sun et al C	MZ453011	2019-12-31
South Asia	India	Yadav et al D	OM730078	2021-11-16
North America	USA	Mitchell et al	OR771147	2023-07-20
North America	Guadeloupe	Luciani et al	OR804009	2023-04-30
North America	USA	Mitchell et al	OR821962	2023-10-11
Asia	India	Doddamane et al	OP921001	2022-07-27
South Asia	India	Yadav et al B	OM680963	2021-11-16
South Asia	India	Yadav et al A	OM639993	2021-11-16
South Asia	India	Yadav et al A	OM639980	2021-11-16
South Asia	India	Yadav et al C	OM700180	2021-11-16
South Asia	India	Yadav et al A	OM639981	2021-09-02
South Asia	India	Yadav et al A	OM639982	2021-09-14
Asia	India	Vogels et al B	OQ821482	2022-08-19
Asia	India	Yadav et al E	OR888735	2021-08-31
North America	USA	Mitchell et al	OR771143	2023-08-03
Asia	India	Vogels et al B	OQ821481	2022-07-01
North America	USA	Mitchell et al	OR821939	2023-09-14
Asia	India	Yadav et al E	OR888731	2021-09-01
Asia	India	Yadav et al E	OR888734	2021-09-01
Asia	India	Yadav et al E	OR492475	2021-09-30
South Asia	India	Yadav et al A	OM639992	2021-11-16
South Asia	India	Yadav et al A	OM639984	2021-11-16
Asia	India	Agrawal et al B	OP809582	2021-12-31
China	China	Su et al C	OP389112	2022-07-25
North America	USA	Mitchell et al	OR977098	2023-11-14
North America	USA	Mitchell et al	OR821959	2023-10-12
North America	USA	Mitchell et al	OR977079	2023-10-20
North America	USA	Mitchell et al	OR821947	2023-09-26
North America	USA	Mitchell et al	OR771189	2023-09-26
North America	USA	Mitchell et al	OR771193	2023-09-30
North America	USA	Mitchell et al	OR771196	2023-10-05
North America	USA	Mitchell et al	OR977083	2023-10-25
North America	USA	Mitchell et al	OR977071	2023-10-15
North America	USA	Mitchell et al	OR977080	2023-10-20
North America	USA	Mitchell et al	OR771194	2023-10-02
Southeast Asia	Singapore	Yenamandra et al (https://www.ncbi.nlm.nih.gov/pubmed/34188091)	MW512387	2013-01-01
South Asia	Bangladesh	Suzuki et al (https://www.ncbi.nlm.nih.gov/pubmed/31351235)	LC436674	2017-11-01
South Asia	Bangladesh	Suzuki et al (https://www.ncbi.nlm.nih.gov/pubmed/31351235)	LC436673	2017-11-01
South Asia	Bangladesh	Suzuki et al (https://www.ncbi.nlm.nih.gov/pubmed/31351235)	LC436672	2017-10-01
South Asia	Bangladesh	Saha et al	MN328061	2019-07-29
South America	Peru	Espejo et al A	ON123643	2021-04-12
North America	USA	Mitchell et al	OR977065	2023-06-07
South America	Peru	Espejo et al A	ON123640	2021-03-08
South America	Peru	Espejo et al A	ON123638	2021-03-01
South America	Peru	Espejo et al A	ON123641	2021-03-24
South America	Colombia	Martinez et al B	OR619405	2023-05-03
South America	Colombia	Ciuoderis et al	OR037363	2022-11-30
South America	Colombia	Ciuoderis et al	OQ725730	2022-12-09
South America	Colombia	Ciuoderis et al	OR098849	2023-02-02
South America	Colombia	Ciuoderis et al	OR037355	2022-11-21
South America	Colombia	Ciuoderis et al	OR037375	2023-02-08
South America	Brazil	Ribeiro et al	OR150732	2023-01-27
South America	Colombia	Ciuoderis et al	OR037379	2023-02-09
South America	Colombia	Ciuoderis et al	OR037376	2023-02-08
South America	Colombia	Ciuoderis et al	OR037372	2023-02-01
South America	Brazil	Ribeiro et al	OR150740	2023-02-13
South America	Brazil	Ribeiro et al	OR150742	2023-02-13
South America	Brazil	Ribeiro et al	OR150712	2023-04-05
South America	Brazil	Ribeiro et al	OR150713	2023-04-04
South America	Brazil	Ribeiro et al	OR150711	2023-03-27
South America	Brazil	Ribeiro et al	OR150706	2023-02-26
South America	Brazil	Graf et al	OR039518	2023-03-12
South America	Brazil	Ribeiro et al	OR150727	2023-02-19
South America	Brazil	Fonseca et al A	OP599709	2022-06-07
South America	Brazil	Fonseca et al B	OM744143	2021-11-29
South America	Brazil	Amorim et al (https://www.ncbi.nlm.nih.gov/pubmed/37368743)	OQ511273	2021-03-10
South America	Brazil	Fonseca et al A	OP599742	2022-02-15
South America	Brazil	Fonseca et al A	OP599738	2022-01-31
South America	Brazil	Ribeiro et al	OR150704	2023-01-15
South America	Brazil	Fonseca et al A	OP599735	2022-04-27
South America	Brazil	Fonseca et al A	OP599730	2022-04-18
South America	Brazil	Fonseca et al A	OP599741	2022-02-14
South America	Brazil	Fonseca et al A	OP599767	2022-06-22
South America	Brazil	Fonseca et al A	OP599764	2022-06-20
South America	Brazil	Fonseca et al A	OP599712	2022-05-07
South America	Brazil	Fonseca et al A	OP599716	2022-05-11
South America	Brazil	Fonseca et al A	OP599667	2022-04-12
South America	Brazil	Fonseca et al A	OP599702	2022-04-08
South America	Brazil	Fonseca et al A	OP599766	2022-06-22
South America	Brazil	Fonseca et al A	OP599758	2022-07-08
South America	Peru	Espejo et al B	ON123637	2021-08-20
North America	USA	Mitchell et al	OR654281	2023-07-05
South America	Colombia	Ciuoderis et al	OR037374	2023-02-07
South America	Colombia	Ciuoderis et al	OR037378	2023-02-09
South America	Colombia	Ciuoderis et al	OR037380	2023-02-10
South America	Peru	Espejo et al B	ON123628	2021-04-26
South America	Peru	Espejo et al B	ON123636	2021-08-17
North America	USA	Mitchell et al	OR977064	2023-05-14
North America	USA	Mitchell et al	OR821946	2023-09-28
North America	USA	Mitchell et al	OR821944	2023-09-26
North America	USA	Mitchell et al	OR771183	2023-09-12
North America	USA	Mitchell et al	OR771188	2023-09-26
South America	Brazil	Fonseca et al A	OP599698	2022-04-04
South America	Brazil	Graf et al	OR039511	2022-04-18
South America	Brazil	Sacchi et al A	OR025674	2023-03-14
North America	USA	Mitchell et al	OR771116	2023-03-04
South America	Brazil	Sacchi et al A	OR025675	2023-03-16
South America	Brazil	Sacchi et al A	OR025676	2023-04-19
North America	USA	Mitchell et al	OR654284	2023-07-03
South America	Brazil	Ribeiro et al	OR150720	2023-04-10
South America	Brazil	Ribeiro et al	OR150728	2023-02-18
South America	Brazil	Ribeiro et al	OR150716	2023-03-08
South America	Brazil	Salvato et al	OR138986	2022-01-05
South America	Brazil	Salvato et al	OR138988	2022-04-24
South America	Brazil	Sacchi et al B	ON634745	2022-03-14
South America	Brazil	Sacchi et al C	OQ786048	2023-01-22
South America	Brazil	Sacchi et al C	OQ786047	2023-01-18
South America	Brazil	Fonseca et al A	OP599671	2022-06-05
South America	Brazil	Fonseca et al A	OP599659	2022-04-12
South America	Brazil	Fonseca et al A	OP599696	2022-04-01
South America	Paraguay	Fonseca et al A	OP599756	2021-12-27
South America	Paraguay	Fonseca et al A	OP599750	2022-04-27
South America	Paraguay	Fonseca et al A	OP599753	2022-05-18
South America	Brazil	Graf et al	OR039509	2022-03-08
South America	Brazil	Graf et al	OR039514	2022-04-05
South America	Brazil	Ribeiro et al	OR150717	2023-01-27
South America	Brazil	Ribeiro et al	OR150725	2023-01-25
South America	Brazil	Ribeiro et al	OR150722	2023-02-19
South America	Brazil	Ribeiro et al	OR150715	2023-03-03
South America	Brazil	Graf et al	OR039500	2022-03-28
South America	Brazil	Graf et al	OR039506	2022-04-03
South America	Brazil	Graf et al	OR039516	2022-04-18
South America	Brazil	Graf et al	OR039512	2023-01-17
Southeast Asia	Malaysia	Hardiyanto et al	KX452021	2014-01-01
Southeast Asia	Malaysia	Hardiyanto et al	KX452049	2014-01-31
Southeast Asia	Malaysia	Hardiyanto et al	KX452046	2014-01-31
Southeast Asia	Malaysia	Hardiyanto et al	KX452028	2014-01-01
Southeast Asia	Malaysia	Hardiyanto et al	KX452027	2014-01-31
Southeast Asia	Malaysia	Hardiyanto et al	KX452036	2014-01-01
Southeast Asia	Malaysia	Hardiyanto et al	KX452044	2014-01-01
Southeast Asia	Malaysia	Hardiyanto et al	KX452032	2014-01-31
Southeast Asia	Malaysia	Hardiyanto et al	KX452037	2014-01-01
Southeast Asia	Malaysia	Hardiyanto et al	KX452034	2014-01-31
Southeast Asia	Malaysia	Hardiyanto et al	KX452043	2014-01-13
Asia	Malaysia	Pong et al	MH488959	2014-01-07
Southeast Asia	Malaysia	Hardiyanto et al	KX452022	2014-01-01
Southeast Asia	Malaysia	Hardiyanto et al	KX452031	2014-01-01
China	China	Wu et al A	MN018346	2016-02-11
Southeast Asia	Malaysia	Hardiyanto et al	KX452020	2014-01-01
Southeast Asia	Singapore	Yenamandra et al (https://www.ncbi.nlm.nih.gov/pubmed/34188091)	MW512388	2013-12-31
Southeast Asia	Malaysia	Hardiyanto et al	KX452033	2014-01-01
Southeast Asia	Malaysia	Hardiyanto et al	KX452026	2014-01-01
Southeast Asia	Malaysia	Dhanoa et al (https://www.ncbi.nlm.nih.gov/pubmed/27514512)	KU666947	2014-02-01
Southeast Asia	Singapore	Yenamandra et al (https://www.ncbi.nlm.nih.gov/pubmed/34188091)	MW512389	2013-12-31
Southeast Asia	Philippines	Zhang et al B	KU517847	2015-08-03
Oceania	Australia	Liu et al	KX372564	2015-05-03
Southeast Asia	Singapore	Yenamandra et al (https://www.ncbi.nlm.nih.gov/pubmed/34188091)	MW512398	2013-01-01
Southeast Asia	Singapore	Yenamandra et al (https://www.ncbi.nlm.nih.gov/pubmed/34188091)	MW512453	2016-01-01
Southeast Asia	Malaysia	Hardiyanto et al	KX452023	2014-01-31
Southeast Asia	Singapore	Yenamandra et al (https://www.ncbi.nlm.nih.gov/pubmed/34188091)	MW512436	2015-01-01
Southeast Asia	Singapore	Yenamandra et al (https://www.ncbi.nlm.nih.gov/pubmed/34188091)	MW512423	2014-01-01
Southeast Asia	Singapore	Yenamandra et al (https://www.ncbi.nlm.nih.gov/pubmed/34188091)	MW512437	2015-01-01
Southeast Asia	Singapore	Yenamandra et al (https://www.ncbi.nlm.nih.gov/pubmed/34188091)	MW512425	2014-11-25
Southeast Asia	Singapore	Yenamandra et al (https://www.ncbi.nlm.nih.gov/pubmed/34188091)	MW512455	2016-12-31
Asia	South Korea	Koo et al A	MK629884	2015-08-23
Southeast Asia	Singapore	Hapuarachchi et al C	KY921905	2015-03-01
Southeast Asia	Singapore	Hapuarachchi et al D	MK513444	2015-01-29
Southeast Asia	Singapore	Yenamandra et al (https://www.ncbi.nlm.nih.gov/pubmed/34188091)	MW512438	2015-03-01
Southeast Asia	Singapore	Yenamandra et al (https://www.ncbi.nlm.nih.gov/pubmed/34188091)	MW512446	2015-06-05
Southeast Asia	Singapore	Fong et al	MF314189	2016-01-18
Southeast Asia	Singapore	Yenamandra et al (https://www.ncbi.nlm.nih.gov/pubmed/34188091)	MW512441	2015-05-15
Southeast Asia	Singapore	Yenamandra et al (https://www.ncbi.nlm.nih.gov/pubmed/34188091)	MW512442	2015-04-23
Southeast Asia	Singapore	Yenamandra et al (https://www.ncbi.nlm.nih.gov/pubmed/34188091)	MW512478	2017-02-02
Southeast Asia	Singapore	Yenamandra et al (https://www.ncbi.nlm.nih.gov/pubmed/34188091)	MW512439	2015-10-27
Southeast Asia	Singapore	Yenamandra et al (https://www.ncbi.nlm.nih.gov/pubmed/34188091)	MW512440	2015-09-18
Southeast Asia	Singapore	Yenamandra et al (https://www.ncbi.nlm.nih.gov/pubmed/34188091)	MW512456	2016-04-30
Southeast Asia	Singapore	Yenamandra et al (https://www.ncbi.nlm.nih.gov/pubmed/34188091)	MW512457	2016-02-05
Southeast Asia	Singapore	Yenamandra et al (https://www.ncbi.nlm.nih.gov/pubmed/34188091)	MW512458	2016-10-23
Southeast Asia	Singapore	Yenamandra et al (https://www.ncbi.nlm.nih.gov/pubmed/34188091)	MW512459	2016-01-11
Southeast Asia	Singapore	Yenamandra et al (https://www.ncbi.nlm.nih.gov/pubmed/34188091)	MW512444	2015-06-20
Southeast Asia	Singapore	Yenamandra et al (https://www.ncbi.nlm.nih.gov/pubmed/34188091)	MW512461	2016-12-18
Southeast Asia	Singapore	Yenamandra et al (https://www.ncbi.nlm.nih.gov/pubmed/34188091)	MW512443	2015-06-06
Southeast Asia	Singapore	Lee et al B	KU948303	2016-02-23
Southeast Asia	Singapore	Yenamandra et al (https://www.ncbi.nlm.nih.gov/pubmed/34188091)	MW512460	2016-09-18
Southeast Asia	Singapore	Yenamandra et al (https://www.ncbi.nlm.nih.gov/pubmed/34188091)	MW512445	2015-12-31
Southeast Asia	Singapore	Yenamandra et al (https://www.ncbi.nlm.nih.gov/pubmed/34188091)	MW512462	2016-01-30
China	China	Su et al A	MK564483	2017-08-11
China	China	De et al	MH827537	2017-01-01
China	China	Wu et al A	MN018365	2015-12-30
China	China	Wu et al A	MN018342	2017-03-23
Asia	China	Yu et al B	OP684195	2018-06-20
Asia	Maldives	Nagy et al	OP895917	2021-12-31
South Asia	Sri Lanka	Rodrigo et al	MT006136	2017-10-13
South Asia	Sri Lanka	Rodrigo et al	MT006144	2018-04-30
South Asia	Sri Lanka	Rodrigo et al	MT006157	2017-11-21
South Asia	Sri Lanka	Rodrigo et al	MT006174	2018-01-22
South Asia	Sri Lanka	Rodrigo et al	MT006155	2017-11-21
South Asia	Sri Lanka	Rodrigo et al	MT006170	2018-01-08
Asia	Sri Lanka	Maduranga et al (https://www.ncbi.nlm.nih.gov/pubmed/37515097)	OR394030	2019-11-29
South Asia	Sri Lanka	Rodrigo et al	MT006163	2018-07-10
South Asia	Sri Lanka	Rodrigo et al	MT006146	2017-11-02
South Asia	Sri Lanka	Rodrigo et al	MT006168	2018-01-03
South Asia	Sri Lanka	Rodrigo et al	MT006162	2017-12-13
South Asia	Sri Lanka	Rodrigo et al	MT006141	2017-11-01
South Asia	Sri Lanka	Rodrigo et al	MT006179	2018-03-26
South Asia	Sri Lanka	Rodrigo et al	MT006185	2018-04-03
South Asia	Sri Lanka	Rodrigo et al	MT006150	2017-11-16
South Asia	Sri Lanka	Rodrigo et al	MT006178	2018-03-15
South Asia	Sri Lanka	Rodrigo et al	MT006171	2018-01-19
South Asia	Sri Lanka	Rodrigo et al	MT006181	2018-03-29
South Asia	Sri Lanka	Rodrigo et al	MT006176	2018-02-14
South Asia	Sri Lanka	Rodrigo et al	MT006186	2018-04-09
Asia	Sri Lanka	Maduranga et al (https://www.ncbi.nlm.nih.gov/pubmed/37515097)	OR393874	2017-10-11
Asia	Sri Lanka	Maduranga et al (https://www.ncbi.nlm.nih.gov/pubmed/37515097)	OR393952	2019-01-08
South Asia	Sri Lanka	Rodrigo et al	MT006142	2018-04-22
South Asia	Sri Lanka	Rodrigo et al	MT006175	2018-01-30
China	China	Wu et al A	MN018341	2017-04-20
Asia	Sri Lanka	Maduranga et al (https://www.ncbi.nlm.nih.gov/pubmed/37515097)	OR394006	2019-10-17
Asia	Sri Lanka	Maduranga et al (https://www.ncbi.nlm.nih.gov/pubmed/37515097)	OR393942	2018-12-02
Asia	Sri Lanka	Maduranga et al (https://www.ncbi.nlm.nih.gov/pubmed/37515097)	OR394050	2020-01-02
Asia	Sri Lanka	Maduranga et al (https://www.ncbi.nlm.nih.gov/pubmed/37515097)	OR393946	2018-12-10
Asia	Sri Lanka	Maduranga et al (https://www.ncbi.nlm.nih.gov/pubmed/37515097)	OR394036	2019-12-06
South Asia	Sri Lanka	Abeygoonawardena et al	OM978278	2020-02-05
Asia	Sri Lanka	De Silva et al	OQ102952	2022-05-09
Asia	Sri Lanka	De Silva et al	OQ102945	2021-11-19
Asia	Sri Lanka	De Silva et al	OQ102949	2022-02-15
Asia	Sri Lanka	Maduranga et al (https://www.ncbi.nlm.nih.gov/pubmed/37515097)	OR393951	2019-01-07
Asia	Sri Lanka	Maduranga et al (https://www.ncbi.nlm.nih.gov/pubmed/37515097)	OR393896	2018-05-07
South Asia	Sri Lanka	Rodrigo et al	MT006145	2018-04-30
South Asia	Sri Lanka	Rodrigo et al	MT006184	2018-04-01
Asia	Sri Lanka	Maduranga et al (https://www.ncbi.nlm.nih.gov/pubmed/37515097)	OR393883	2018-03-28
South Asia	Sri Lanka	Rodrigo et al	MT006172	2018-01-19
South Asia	Sri Lanka	Rodrigo et al	MT006143	2018-04-25
South Asia	Sri Lanka	Rodrigo et al	MT006149	2018-05-17
South Asia	Sri Lanka	Rodrigo et al	MT006164	2018-07-17
South Asia	Sri Lanka	Rodrigo et al	MT006177	2018-03-14
Asia	Sri Lanka	Maduranga et al (https://www.ncbi.nlm.nih.gov/pubmed/37515097)	OR393878	2017-12-12
South Asia	Sri Lanka	Ngwe Tun et al B	MN577548	2017-07-31
Asia	Sri Lanka	Maduranga et al (https://www.ncbi.nlm.nih.gov/pubmed/37515097)	OR393929	2018-09-10
Asia	Sri Lanka	Maduranga et al (https://www.ncbi.nlm.nih.gov/pubmed/37515097)	OR393936	2018-10-31
Southeast Asia	Singapore	Yenamandra et al (https://www.ncbi.nlm.nih.gov/pubmed/34188091)	MW512477	2017-12-31
South Asia	Sri Lanka	Ngwe Tun et al B	MN577547	2017-06-30
South Asia	Sri Lanka	Ngwe Tun et al C (https://www.ncbi.nlm.nih.gov/pubmed/32555732)	MT180479	2017-08-31
South Asia	Sri Lanka	Rodrigo et al	MT006159	2017-11-24
Asia	Sri Lanka	Maduranga et al (https://www.ncbi.nlm.nih.gov/pubmed/37515097)	OR393990	2019-09-23
Asia	Sri Lanka	Maduranga et al (https://www.ncbi.nlm.nih.gov/pubmed/37515097)	OR394024	2019-11-20
Asia	Sri Lanka	Maduranga et al (https://www.ncbi.nlm.nih.gov/pubmed/37515097)	OR393887	2018-04-07
Asia	Sri Lanka	Maduranga et al (https://www.ncbi.nlm.nih.gov/pubmed/37515097)	OR394045	2019-12-30
South Asia	Sri Lanka	Rodrigo et al	MT006165	2018-07-18
South Asia	Sri Lanka	Rodrigo et al	MT006139	2017-10-31
South Asia	Sri Lanka	Rodrigo et al	MT006140	2017-10-31
South Asia	Sri Lanka	Rodrigo et al	MT006173	2018-01-22
South Asia	Sri Lanka	Rodrigo et al	MT006180	2018-03-28
Asia	Sri Lanka	Maduranga et al (https://www.ncbi.nlm.nih.gov/pubmed/37515097)	OR394049	2020-01-02
Asia	Sri Lanka	Maduranga et al (https://www.ncbi.nlm.nih.gov/pubmed/37515097)	OR393898	2018-05-30
Asia	Sri Lanka	Maduranga et al (https://www.ncbi.nlm.nih.gov/pubmed/37515097)	OR393876	2017-10-31
Asia	Sri Lanka	Maduranga et al (https://www.ncbi.nlm.nih.gov/pubmed/37515097)	OR393928	2018-08-20
Asia	Sri Lanka	Maduranga et al (https://www.ncbi.nlm.nih.gov/pubmed/37515097)	OR394053	2020-01-08
Asia	Sri Lanka	De Silva et al	OQ102944	2021-11-23
Asia	Sri Lanka	De Silva et al	OQ102946	2021-12-01
Southeast Asia	Singapore	Yenamandra et al (https://www.ncbi.nlm.nih.gov/pubmed/34188091)	MW512471	2017-01-01
China	China	Wu et al A	MN018355	2017-05-08
Southeast Asia	Singapore	Yenamandra et al (https://www.ncbi.nlm.nih.gov/pubmed/34188091)	MW512419	2014-01-01
Southeast Asia	Singapore	Yenamandra et al (https://www.ncbi.nlm.nih.gov/pubmed/34188091)	MW512472	2017-09-17
Southeast Asia	Singapore	Yenamandra et al (https://www.ncbi.nlm.nih.gov/pubmed/34188091)	MW512491	2019-01-01
Southeast Asia	Singapore	Yenamandra et al (https://www.ncbi.nlm.nih.gov/pubmed/34188091)	MW512454	2016-01-01
Southeast Asia	Singapore	Yenamandra et al (https://www.ncbi.nlm.nih.gov/pubmed/34188091)	MW512473	2017-03-04
China	China	Su et al A	MK564480	2016-08-26
Southeast Asia	Thailand	Poltep et al (https://www.ncbi.nlm.nih.gov/pubmed/34564546)	MZ636802	2019-11-24
Southeast Asia	Thailand	Poltep et al (https://www.ncbi.nlm.nih.gov/pubmed/34564546)	MZ636805	2019-12-30
China	China	Yu et al C	MH110603	2017-08-01
China	China	Yu et al C	MH110593	2017-09-01
Asia	China	Yu et al B	OP684170	2017-09-05
Asia	China	Yu et al B	OP684147	2017-09-19
Asia	China	Yu et al B	OP684163	2017-08-29
China	China	Su et al E	MN923121	2019-10-10
China	China	De et al	MH827546	2017-02-11
China	China	Wu et al A	MN018344	2017-03-11
China	China	De et al	MH827552	2017-03-15
China	China	Wu et al A	MN018343	2017-03-23
China	China	Su et al E	MN923118	2019-08-14
Southeast Asia	Singapore	Yenamandra et al (https://www.ncbi.nlm.nih.gov/pubmed/34188091)	MW512492	2019-01-10
Asia	China	Li et al C	OQ653841	2022-07-22
Southeast Asia	Cambodia	Bohl et al A	OL435143	2020-08-01
China	China	Jiang et al D	MW295818	2020-10-09
China	China	Jiang et al E	MW345921	2020-10-18
Southeast Asia	Cambodia	Bohl et al B	OL414730	2019-07-01
Southeast Asia	Cambodia	Bohl et al B	OL412740	2019-07-01
Southeast Asia	Cambodia	Su et al C	ON887284	2019-07-08
Asia	Cambodia	Su et al D	ON908224	2019-07-08
Southeast Asia	Cambodia	Bohl et al C	OL420733	2019-07-31
Southeast Asia	Cambodia	Bohl et al B	OL414727	2019-08-11
Southeast Asia	Cambodia	Bohl et al B	OL414745	2019-08-01
Southeast Asia	Cambodia	Bohl et al B	OL414737	2019-06-20
Southeast Asia	Cambodia	Bohl et al B	OL414740	2019-06-01
Southeast Asia	Cambodia	Bohl et al B	OL414763	2019-08-31
Southeast Asia	Cambodia	Bohl et al B	OL414739	2019-07-15
Asia	Cambodia	Oum et al	OQ674509	2019-09-08
Southeast Asia	Cambodia	Bohl et al B	OL414718	2019-07-22
Southeast Asia	Cambodia	Bohl et al B	OL414760	2019-08-30
Southeast Asia	Cambodia	Bohl et al B	OL414725	2019-08-31
Southeast Asia	Cambodia	Bohl et al B	OL414741	2019-07-26
Southeast Asia	Cambodia	Bohl et al B	OL414724	2019-08-01
Asia	Cambodia	Bohl et al D (https://www.ncbi.nlm.nih.gov/pubmed/35238677)	OQ678017	2019-10-30
Asia	Vietnam	Tran et al	OQ028216	2022-05-25
Asia	Vietnam	Tran et al	OQ028225	2020-09-23
China	China	Jiang et al D	MW295816	2020-08-07
Asia	Taiwan	Yang et al C	PP087793	2023-07-01
Southeast Asia	Cambodia	Bohl et al B	OL414736	2020-06-17
Southeast Asia	Cambodia	Bohl et al B	OL414746	2020-06-16
Southeast Asia	Cambodia	Bohl et al B	OL414754	2020-08-18
Asia	Cambodia	Bohl et al D (https://www.ncbi.nlm.nih.gov/pubmed/35238677)	OQ678101	2020-06-03
Asia	Cambodia	Bohl et al D (https://www.ncbi.nlm.nih.gov/pubmed/35238677)	OQ683881	2020-06-02
Southeast Asia	Cambodia	Bohl et al B	OL414764	2020-08-19
Southeast Asia	Cambodia	Bohl et al B	OL414749	2020-06-01
Asia	Cambodia	Bohl et al D (https://www.ncbi.nlm.nih.gov/pubmed/35238677)	OQ678102	2020-07-30
Southeast Asia	Cambodia	Bohl et al B	OL414732	2020-08-31
Southeast Asia	Cambodia	Bohl et al B	OL414758	2020-09-11
Asia	Cambodia	Bohl et al D (https://www.ncbi.nlm.nih.gov/pubmed/35238677)	OQ000263	2020-09-12
Southeast Asia	Cambodia	Bohl et al B	OL414731	2020-09-14
Asia	Cambodia	Bohl et al D (https://www.ncbi.nlm.nih.gov/pubmed/35238677)	OP999336	2020-09-14
Southeast Asia	Cambodia	Bohl et al B	OL414733	2020-08-01
Southeast Asia	Cambodia	Bohl et al B	OL414756	2020-08-31
Southeast Asia	Cambodia	Bohl et al B	OL414753	2020-08-01
Southeast Asia	Cambodia	Bohl et al B	OL414765	2020-08-01
Southeast Asia	Cambodia	Bohl et al B	OL414752	2020-07-31
Southeast Asia	Cambodia	Bohl et al B	OL414755	2020-08-26
Southeast Asia	Cambodia	Bohl et al B	OL414757	2020-09-12
Asia	Cambodia	Bohl et al D (https://www.ncbi.nlm.nih.gov/pubmed/35238677)	OP999339	2020-09-12
Southeast Asia	Cambodia	Bohl et al B	OL414751	2020-07-15
Southeast Asia	Cambodia	Bohl et al B	OL414750	2020-07-15
Asia	China	Yu et al B	OP684151	2017-09-26
Southeast Asia	Singapore	Yenamandra et al (https://www.ncbi.nlm.nih.gov/pubmed/34188091)	MW512482	2018-01-01
China	China	Su et al A	MK564485	2018-08-28
China	China	Zhang et al A	MK783202	2018-11-26
China	China	Zhang et al A	MK783203	2018-11-26
Southeast Asia	Singapore	Yenamandra et al (https://www.ncbi.nlm.nih.gov/pubmed/34188091)	MW512493	2019-01-01
Southeast Asia	Singapore	Yenamandra et al (https://www.ncbi.nlm.nih.gov/pubmed/34188091)	MW512481	2018-03-24
South Asia	India	Yadav et al A	OM639979	2021-10-19
Asia	India	Yadav et al E	OR888732	2021-10-15
Asia	India	Yadav et al E	OR492474	2021-09-29
Asia	Nepal	Napit et al	OR821724	2022-09-01
Europe	Switzerland	Perez-Rodriguez et al (https://www.ncbi.nlm.nih.gov/pubmed/38005845)	OR448787	2023-06-30
Asia	Nepal	Napit et al	OR821725	2022-09-01
Southeast Asia	Singapore	Yenamandra et al (https://www.ncbi.nlm.nih.gov/pubmed/34188091)	MW512483	2018-01-01
China	China	Zhao et al B	MW720948	2019-09-01
China	China	Su et al E	MN923110	2019-08-04
China	China	Zhao et al B	MW720947	2019-09-01
China	China	Su et al E	MN923108	2019-06-20
China	China	Zhao et al B	MW720949	2019-09-01
China	China	Zhao et al B	MW720946	2019-09-23
China	China	Zhao et al B	MW720945	2019-09-01
China	China	Chen et al B	OK559627	2019-09-26
China	China	Su et al E	MN923119	2019-08-21
China	China	Zhao et al B	MW720957	2019-09-09
China	China	Zhao et al B	MW720951	2019-09-01
China	China	Zhao et al B	MW720956	2019-09-18
China	China	Zhao et al B	MW720954	2019-09-18
Southeast Asia	Singapore	Yenamandra et al (https://www.ncbi.nlm.nih.gov/pubmed/34188091)	MW512476	2017-01-01
Southeast Asia	Singapore	Yenamandra et al (https://www.ncbi.nlm.nih.gov/pubmed/34188091)	MW512474	2017-01-01
Southeast Asia	Singapore	Yenamandra et al (https://www.ncbi.nlm.nih.gov/pubmed/34188091)	MW512488	2018-02-19
Southeast Asia	Singapore	Yenamandra et al (https://www.ncbi.nlm.nih.gov/pubmed/34188091)	MW512486	2018-07-25
Southeast Asia	Singapore	Yenamandra et al (https://www.ncbi.nlm.nih.gov/pubmed/34188091)	MW512498	2019-01-01
Southeast Asia	Singapore	Yenamandra et al (https://www.ncbi.nlm.nih.gov/pubmed/34188091)	MW512487	2018-12-31
China	China	De et al	MH827553	2017-12-31
China	China	De et al	MH827554	2017-06-02
China	China	Wu et al A	MN018360	2017-07-02
China	China	Su et al A	MK564481	2017-07-27
Southeast Asia	Singapore	Yenamandra et al (https://www.ncbi.nlm.nih.gov/pubmed/34188091)	MW512484	2018-01-01
Southeast Asia	Singapore	Yenamandra et al (https://www.ncbi.nlm.nih.gov/pubmed/34188091)	MW512485	2018-05-06
Southeast Asia	Singapore	Hapuarachchi et al B	OP410990	2019-10-31
Southeast Asia	Singapore	Sim et al (https://www.ncbi.nlm.nih.gov/pubmed/33583132)	MW186239	2019-10-21
Southeast Asia	Singapore	Sim et al (https://www.ncbi.nlm.nih.gov/pubmed/33583132)	MW186240	2019-10-01
China	China	Guan et al	MK543450	2018-09-27
China	China	Guan et al	MK543449	2018-09-26
China	China	Guan et al	MK543479	2018-09-23
Asia	Pakistan	Umair et al A	OP811980	2022-04-28
Asia	Pakistan	Umair et al A	OP811983	2022-09-28
Asia	Pakistan	Umair et al A	OP811981	2022-10-18
Asia	Pakistan	Umair et al A	OP811982	2022-09-13
Asia	Pakistan	Umair et al B	OP898559	2022-10-01
Asia	Pakistan	Umair et al A	OP811984	2022-09-30
Asia	Pakistan	Umair et al C	OR936752	2023-10-01
Asia	Pakistan	Umair et al A	OP811978	2022-04-27
Asia	Pakistan	Umair et al A	OP811977	2022-04-27
Asia	Pakistan	Umair et al A	OP811979	2022-04-28
Southeast Asia	Singapore	Yenamandra et al (https://www.ncbi.nlm.nih.gov/pubmed/34188091)	MW512475	2017-01-01
China	China	Wu et al A	MN018361	2017-05-04
China	China	Yu et al C	MH110578	2017-08-01
China	China	Yan et al (https://www.ncbi.nlm.nih.gov/pubmed/30023351)	MH010629	2017-11-01
China	China	Yu et al C	MH110567	2017-09-01
China	China	Yu et al C	MH110600	2017-09-01
China	China	Yu et al C	MH110580	2017-08-31
China	China	Yu et al C	MH110587	2017-09-30
Asia	China	Yu et al B	OP684150	2017-09-27
Asia	China	Yu et al B	OP684155	2017-08-28
China	China	Yu et al C	MH110597	2017-09-30
Asia	China	Yu et al B	OP684174	2017-09-05
Asia	China	Yu et al B	OP684158	2017-08-29
Asia	China	Yu et al B	OP684157	2017-08-30
Asia	China	Yu et al B	OP684167	2017-09-02
Asia	China	Yu et al B	OP684159	2017-08-31
Asia	China	Yu et al B	OP684175	2017-09-05
Asia	China	Yu et al B	OP684171	2017-08-24
Asia	China	Yu et al B	OP684144	2017-09-18
Asia	China	Yu et al B	OP684148	2017-09-21
Asia	China	Yu et al B	OP684146	2017-09-23
Asia	China	Yu et al B	OP684178	2017-09-11
Asia	China	Yu et al B	OP684145	2017-09-20
Asia	China	Yu et al B	OP684153	2017-08-29
Asia	China	Yu et al B	OP684173	2017-09-05
Asia	China	Yu et al B	OP684149	2017-09-26
